# Supplementary material for: Enhancing the growth, yield and physiological response of two lettuce (Lactuca sativa L.) cultivars through NFT system optimization
Source: Front Plant Sci. 2025 Aug 5;16:1639002. doi: 10.3389/fpls.2025.1639002 (PMC12361213; doi:10.3389/fpls.2025.1639002)
Supplement: Supplementary file 1 [file SupplementaryFile1.zip]

Archive with 5 entries (4 files):
- Supplementary Material/
- Supplementary Material/Table 1.XLSX
- Supplementary Material/Table 2.XLSX
- Supplementary Material/Table 3.DOCX
- Supplementary Material/Table 4.XLSX
