# Supplementary material for: Enhancing the growth, yield and physiological response of two lettuce (Lactuca sativa L.) cultivars through NFT system optimization
Source: Front Plant Sci. 2025 Aug 5;16:1639002. doi: 10.3389/fpls.2025.1639002 (PMC12361213; doi:10.3389/fpls.2025.1639002)
Supplement: Supplementary file 1 [file SupplementaryFile1.zip › Supplementary Material/Table 1.XLSX]

## Sheet: Global radiation
Column1	Column2	Column3	Column4	Column5	Column6	Column7	Column8	Column9
-BEGIN HEADER-
NASA/POWER CERES/MERRA2 Native Resolution Daily Data
Dates (month/day/year): 01/30/2021 through 03/30/2021
Location: Latitude -12.0837 Longitude -76.9401
Elevation from MERRA-2: Average for 0.5 x 0.625 degree lat/lon region = 1194.76 meters
The value for missing source data that cannot be computed or is outside of the sources availability range: -999
Parameter(s):
ALLSKY_SFC_SW_DWN CERES SYN1deg All Sky Surface Shortwave Downward Irradiance (MJ/m^2/day)
CLRSKY_SFC_SW_DWN CERES SYN1deg Clear Sky Surface Shortwave Downward Irradiance (MJ/m^2/day)
ALLSKY_SFC_SW_DNI CERES SYN1deg All Sky Surface Shortwave Downward Direct Normal Irradiance (MJ/m^2/day)
ALLSKY_SFC_SW_DIFF CERES SYN1deg All Sky Surface Shortwave Diffuse Irradiance (MJ/m^2/day)
TOA_SW_DWN CERES SYN1deg Top-Of-Atmosphere Shortwave Downward Irradiance (MJ/m^2/day)
ALLSKY_SFC_PAR_TOT CERES SYN1deg All Sky Surface PAR Total (W/m^2)
CLRSKY_SFC_PAR_TOT CERES SYN1deg Clear Sky Surface PAR Total (W/m^2)
-END HEADER-
YEAR	DOY	ALLSKY_SFC_SW_DWN	CLRSKY_SFC_SW_DWN	ALLSKY_SFC_SW_DNI	ALLSKY_SFC_SW_DIFF	TOA_SW_DWN	ALLSKY_SFC_PAR_TOT	CLRSKY_SFC_PAR_TOT
2021	30	19.06	29.21	9.1	12.99	39.95	101.77	149.48
2021	31	21.35	29.51	17.12	8.51	39.93	113.01	152.11
2021	32	20.25	30.07	17.31	8.39	39.9	109.77	156.06
2021	33	21.9	29.96	20.0	8.25	39.88	117.09	155.45
2021	34	23.25	29.87	20.91	9.11	39.85	123.29	154.05
2021	35	22.96	29.23	14.85	11.74	39.82	122.74	152.16
2021	36	19.08	28.12	8.78	12.34	39.8	102.06	143.34
2021	37	16.86	28.88	9.63	9.24	39.77	91.7	149.49
2021	38	19.06	28.77	8.91	11.85	39.73	104.27	150.24
2021	39	20.41	28.97	8.41	13.75	39.7	107.79	147.16
2021	40	23.62	28.88	19.53	8.89	39.66	124.54	148.57
2021	41	15.82	27.8	6.31	11.25	39.63	87.06	144.34
2021	42	19.33	28.36	13.86	9.3	39.59	102.75	145.73
2021	43	19.59	28.92	14.93	8.6	39.55	105.52	150.51
2021	44	27.92	30.18	30.63	6.05	39.51	146.13	154.92
2021	45	26.03	29.91	23.35	9.49	39.46	135.46	152.2
2021	46	25.23	29.84	23.0	8.26	39.42	131.4	151.74
2021	47	25.73	30.4	27.86	6.24	39.37	134.42	155.01
2021	48	27.76	30.88	33.32	4.68	39.32	144.2	157.1
2021	49	24.46	30.85	16.98	12.04	39.27	128.31	157.78
2021	50	25.15	30.9	29.51	4.86	39.22	130.95	157.32
2021	51	24.67	30.43	24.48	7.8	39.16	129.62	156.04
2021	52	19.17	29.36	11.49	10.8	39.11	102.3	150.11
2021	53	16.77	28.44	9.48	9.93	39.05	89.24	145.32
2021	54	23.24	27.79	20.0	8.24	38.98	123.46	144.31
2021	55	26.17	29.2	21.8	10.05	38.92	136.06	149.02
2021	56	24.98	28.68	23.18	7.31	38.85	132.13	148.5
2021	57	25.81	28.85	27.22	6.2	38.79	137.62	150.95
2021	58	20.23	28.24	7.72	14.21	38.72	108.16	145.39
2021	59	20.83	27.4	14.08	10.18	38.65	110.73	141.52
2021	60	20.9	28.64	15.84	8.91	38.57	112.2	149.02
2021	61	20.58	28.46	18.03	7.65	38.49	111.59	149.53
2021	62	17.57	28.23	9.91	10.51	38.42	95.43	146.98
2021	63	16.89	27.54	11.03	8.77	38.34	91.48	143.65
2021	64	19.36	27.88	14.92	8.36	38.25	103.93	144.92
2021	65	20.94	28.12	18.86	7.15	38.17	112.18	146.87
2021	66	19.92	27.78	17.45	6.77	38.08	107.03	144.91
2021	67	20.53	27.65	15.5	9.33	38.0	110.11	143.8
2021	68	18.94	27.91	12.72	9.32	37.91	101.27	144.07
2021	69	16.99	27.75	11.07	8.75	37.82	91.68	143.51
2021	70	20.44	27.89	19.52	6.83	37.72	110.19	146.16
2021	71	22.31	28.53	22.34	6.96	37.63	117.41	146.34
2021	72	22.92	28.45	23.98	6.05	37.53	121.76	147.54
2021	73	20.68	27.57	18.89	7.36	37.43	111.85	145.23
2021	74	22.75	27.84	22.79	6.31	37.33	121.14	145.35
2021	75	22.16	27.26	16.65	9.46	37.23	117.94	141.95
2021	76	22.08	27.85	16.29	9.84	37.13	116.88	143.96
2021	77	22.69	27.58	19.3	8.47	37.02	120.42	142.95
2021	78	21.74	27.51	10.15	14.1	36.91	114.87	141.92
2021	79	25.17	28.11	27.86	5.93	36.81	131.8	145.04
2021	80	18.81	27.19	14.79	8.09	36.7	100.45	140.8
2021	81	21.12	26.91	19.08	7.4	36.58	112.07	140.01
2021	82	20.77	26.51	20.09	6.33	36.47	110.92	138.8
2021	83	21.23	26.7	19.06	7.03	36.36	113.13	139.46
2021	84	22.09	26.99	22.09	6.66	36.24	116.62	139.76
2021	85	22.6	26.3	22.51	6.76	36.12	119.41	136.62
2021	86	20.84	25.97	19.98	6.66	36.0	112.22	136.8
2021	87	22.1	27.0	20.04	8.37	35.88	116.98	139.93
2021	88	19.8	26.22	13.95	10.04	35.76	106.51	137.86
2021	89	16.4	25.64	7.11	11.09	35.64	89.05	134.77

## Sheet: Jan2021
Fuente: SENAMHI / DRD
* Datos sin control de calidad.
* El uso de estos datos será de entera responsabilidad del usuario.
Leyenda:
* S/D = Sin Datos.
Estación : VON HUMBOLDT
Departamento :	LIMA	Provincia :	LIMA	Distrito :	LA MOLINA
Latitud :	12°4'55.95''	Longitud :	76°56'21.98''	Altitud :	247 msnm.
Tipo :	EMA - Meteorológica	Código :	472AC278
MONTH / DAY / YEAR	HOUR	TEMPERATURE (°C)	PRECIPITATION (mm/hora)	HUMIDITY (%)	WIND DIRECTION (°)	WIND SPEED (m/s)
2021-01-30	00:00:00	19.4	0	84	315	1.3
2021-01-30	01:00:00	18.5	0	87	196	0.2
2021-01-30	02:00:00	18.3	0	88	218	0.6
2021-01-30	03:00:00	17.7	0	88	209	0.5
2021-01-30	04:00:00	18.4	0	90	165	0.9
2021-01-30	05:00:00	17.8	0	90	276	0.2
2021-01-30	06:00:00	17.6	0	90	284	1.5
2021-01-30	07:00:00	19.1	0	90	294	1.9
2021-01-30	08:00:00	21	0	82	257	1.1
2021-01-30	09:00:00	25.1	0	64	273	1
2021-01-30	10:00:00	28	0	48	291	2.7
2021-01-30	11:00:00	27.2	0	52	265	6.3
2021-01-30	12:00:00	27	0	49	266	7.4
2021-01-30	13:00:00	27.8	0	45	269	7.6
2021-01-30	14:00:00	25.6	0	54	272	8.4
2021-01-30	15:00:00	26.5	0	54	274	4.9
2021-01-30	16:00:00	26.8	0	51	280	3.3
2021-01-30	17:00:00	25.2	0	56	284	5
2021-01-30	18:00:00	23.1	0	64	275	5.4
2021-01-30	19:00:00	22	0	67	291	2.7
2021-01-30	20:00:00	21.4	0	69	296	1.7
2021-01-30	21:00:00	21	0	74	294	3.1
2021-01-30	22:00:00	20.3	0	78	295	1.6
2021-01-30	23:00:00	19.5	0	81	282	1.8
2021-01-31	00:00:00	19.3	0	83	289	2
2021-01-31	01:00:00	19.3	0	84	280	2.4
2021-01-31	02:00:00	18.9	0	85	323	1.9
2021-01-31	03:00:00	18.5	0	86	350	0
2021-01-31	04:00:00	18.7	0	87	285	1.5
2021-01-31	05:00:00	18.4	0	87	286	0
2021-01-31	06:00:00	18.9	0	88	197	1.1
2021-01-31	07:00:00	20.4	0	85	232	0.6
2021-01-31	08:00:00	22.9	0	69	340	1
2021-01-31	09:00:00	25.8	0	60	218	0.9
2021-01-31	10:00:00	29.1	0	46	272	3.7
2021-01-31	11:00:00	27.3	0	53	268	8.1
2021-01-31	12:00:00	28.4	0	48	281	8.7
2021-01-31	13:00:00	28.2	0	48	277	10
2021-01-31	14:00:00	28.5	0	45	272	8
2021-01-31	15:00:00	28.1	0	47	277	7.1
2021-01-31	16:00:00	24.2	0	60	266	4.9
2021-01-31	17:00:00	23.2	0	65	311	3.4
2021-01-31	18:00:00	21.7	0	73	317	2.7
2021-01-31	19:00:00	21	0	76	294	1.4
2021-01-31	20:00:00	20.5	0	77	271	2.4
2021-01-31	21:00:00	20.1	0	79	321	0.3
2021-01-31	22:00:00	20	0	78	307	1.8
2021-01-31	23:00:00	19.4	0	79	248	1

## Sheet: Feb2021
Fuente: SENAMHI / DRD
* Datos sin control de calidad.
* El uso de estos datos será de entera responsabilidad del usuario.
Leyenda:
* S/D = Sin Datos.
Estación : VON HUMBOLDT
Departamento :	LIMA	Provincia :	LIMA	Distrito :	LA MOLINA
Latitud :	12°4'55.95''	Longitud :	76°56'21.98''	Altitud :	247 msnm.
Tipo :	EMA - Meteorológica	Código :	472AC278
MONTH / DAY / YEAR	HOUR	TEMPERATURE (°C)	PRECIPITATION (mm/hora)	HUMIDITY (%)	WIND DIRECTION (°)	WIND SPEED (m/s)
2021-02-01	00:00:00	19.2	0	81	306	1.7
2021-02-01	01:00:00	19.1	0	81	251	1
2021-02-01	02:00:00	19	0	82	288	1.9
2021-02-01	03:00:00	18.4	0	83	257	1.6
2021-02-01	04:00:00	17.6	0	82	278	0.5
2021-02-01	05:00:00	16.9	0	86	312	0.3
2021-02-01	06:00:00	17.2	0	88	321	1
2021-02-01	07:00:00	19.4	0	82	267	2.2
2021-02-01	08:00:00	21.9	0	69	269	3.1
2021-02-01	09:00:00	23.7	0	63	286	6.3
2021-02-01	10:00:00	25.3	0	59	238	2.9
2021-02-01	11:00:00	25.5	0	55	260	5.4
2021-02-01	12:00:00	26.2	0	51	255	4.4
2021-02-01	13:00:00	26.2	0	49	275	7.6
2021-02-01	14:00:00	24.6	0	51	267	5.3
2021-02-01	15:00:00	26.5	0	48	280	4.7
2021-02-01	16:00:00	23.9	0	57	265	5.5
2021-02-01	17:00:00	23	0	60	266	4.6
2021-02-01	18:00:00	21.9	0	65	277	4.3
2021-02-01	19:00:00	21.2	0	68	303	2.2
2021-02-01	20:00:00	20.3	0	75	281	3.3
2021-02-01	21:00:00	19.9	0	78	282	2.3
2021-02-01	22:00:00	19.4	0	81	255	1.4
2021-02-01	23:00:00	18.8	0	83	296	2.8
2021-02-02	00:00:00	18.3	0	84	289	2.6
2021-02-02	01:00:00	17.6	0	86	298	1.4
2021-02-02	02:00:00	17.3	0	87	263	0.6
2021-02-02	03:00:00	16.9	0	88	346	0.9
2021-02-02	04:00:00	16.6	0	89	264	1.7
2021-02-02	05:00:00	16.6	0	89	316	0.9
2021-02-02	06:00:00	16.3	0	90	281	1.5
2021-02-02	07:00:00	18.4	0	91	351	0.8
2021-02-02	08:00:00	22	0	72	203	0.7
2021-02-02	09:00:00	24.2	0	63	182	1.8
2021-02-02	10:00:00	26.5	0	52	275	3.9
2021-02-02	11:00:00	26.8	0	54	261	7.5
2021-02-02	12:00:00	27	0	52	274	7.9
2021-02-02	13:00:00	27.3	0	48	280	8.5
2021-02-02	14:00:00	27.6	0	46	278	7.5
2021-02-02	15:00:00	28.1	0	40	276	6.6
2021-02-02	16:00:00	28	0	44	279	6.4
2021-02-02	17:00:00	25.9	0	50	267	7.3
2021-02-02	18:00:00	23.8	0	58	288	4.1
2021-02-02	19:00:00	22.4	0	62	283	3.6
2021-02-02	20:00:00	21.4	0	64	282	3.5
2021-02-02	21:00:00	20.5	0	74	295	1.2
2021-02-02	22:00:00	20.1	0	76	287	1.9
2021-02-02	23:00:00	19.7	0	79	309	0.6
2021-02-03	00:00:00	19.5	0	81	280	2.3
2021-02-03	01:00:00	18.9	0	84	254	1
2021-02-03	02:00:00	18.5	0	85	175	0.3
2021-02-03	03:00:00	18.1	0	86	256	1.7
2021-02-03	04:00:00	17.6	0	88	276	1.9
2021-02-03	05:00:00	17.1	0	89	280	1.4
2021-02-03	06:00:00	17.5	0	90	277	2.7
2021-02-03	07:00:00	18.8	0	90	221	0.1
2021-02-03	08:00:00	22.7	0	73	293	2.7
2021-02-03	09:00:00	23.3	0	66	271	3.2
2021-02-03	10:00:00	25	0	61	287	5.5
2021-02-03	11:00:00	25.6	0	59	272	4.9
2021-02-03	12:00:00	25.6	0	60	268	7.8
2021-02-03	13:00:00	26.4	0	57	271	6.6
2021-02-03	14:00:00	27.2	0	50	270	7.9
2021-02-03	15:00:00	26	0	52	253	6.9
2021-02-03	16:00:00	26.1	0	54	268	5.8
2021-02-03	17:00:00	25.2	0	56	269	5.2
2021-02-03	18:00:00	23.6	0	63	274	4.5
2021-02-03	19:00:00	22.4	0	67	275	2.1
2021-02-03	20:00:00	21.5	0	72	296	1.7
2021-02-03	21:00:00	20.4	0	77	310	1.4
2021-02-03	22:00:00	19.3	0	79	313	2.2
2021-02-03	23:00:00	18	0	83	309	1.3
2021-02-04	00:00:00	18.5	0	85	302	2
2021-02-04	01:00:00	18.8	0	86	276	2.7
2021-02-04	02:00:00	18.1	0	86	322	1.9
2021-02-04	03:00:00	17.2	0	88	236	0
2021-02-04	04:00:00	17.3	0	89	123	1
2021-02-04	05:00:00	17.1	0	89	325	0.5
2021-02-04	06:00:00	17.2	0	90	336	1.8
2021-02-04	07:00:00	19.3	0	90	277	1
2021-02-04	08:00:00	21.4	0	79	290	2.3
2021-02-04	09:00:00	23.4	0	67	281	3.5
2021-02-04	10:00:00	24.7	0	59	275	2.8
2021-02-04	11:00:00	26.4	0	51	263	3.5
2021-02-04	12:00:00	28.7	0	47	280	4.9
2021-02-04	13:00:00	28.3	0	52	268	5.5
2021-02-04	14:00:00	28	0	49	263	6.1
2021-02-04	15:00:00	27.8	0	49	248	4.4
2021-02-04	16:00:00	27.9	0	41	277	7.4
2021-02-04	17:00:00	26	0	52	275	5.9
2021-02-04	18:00:00	24.7	0	57	290	4.8
2021-02-04	19:00:00	22	0	67	296	2.9
2021-02-04	20:00:00	21.3	0	72	283	2.5
2021-02-04	21:00:00	20.3	0	78	280	2.6
2021-02-04	22:00:00	19.7	0	81	294	2
2021-02-04	23:00:00	19.4	0	83	282	2.6
2021-02-05	00:00:00	19.2	0	84	319	1.4
2021-02-05	01:00:00	19.1	0	84	251	1.2
2021-02-05	02:00:00	18.7	0	86	287	1.5
2021-02-05	03:00:00	18.3	0	87	284	1.3
2021-02-05	04:00:00	18.4	0	88	242	1.5
2021-02-05	05:00:00	18.2	0	88	288	0
2021-02-05	06:00:00	18	0	89	273	0.1
2021-02-05	07:00:00	19.2	0	88	275	3.3
2021-02-05	08:00:00	22.5	0	77	272	1.1
2021-02-05	09:00:00	25	0	62	284	3.2
2021-02-05	10:00:00	26	0	59	276	6.6
2021-02-05	11:00:00	26.7	0	52	281	6.6
2021-02-05	12:00:00	26.4	0	52	266	6.7
2021-02-05	13:00:00	26.3	0	55	278	8.1
2021-02-05	14:00:00	26.9	0	52	268	6.3
2021-02-05	15:00:00	26.7	0	53	283	7.2
2021-02-05	16:00:00	23.7	0	64	272	6.1
2021-02-05	17:00:00	23.4	0	65	266	4.1
2021-02-05	18:00:00	22.1	0	71	270	2.8
2021-02-05	19:00:00	21.7	0	73	288	1.7
2021-02-05	20:00:00	20.9	0	77	309	1.7
2021-02-05	21:00:00	20.3	0	78	312	1.6
2021-02-05	22:00:00	20.4	0	80	278	1.7
2021-02-05	23:00:00	20.8	0	78	281	2.8
2021-02-06	00:00:00	20.3	0	81	296	2.6
2021-02-06	01:00:00	20.2	0	82	310	2
2021-02-06	02:00:00	20.1	0	83	316	1.7
2021-02-06	03:00:00	20.2	0	84	263	1
2021-02-06	04:00:00	20.1	0	84	281	2.5
2021-02-06	05:00:00	19.7	0	86	269	4.3
2021-02-06	06:00:00	19.7	0	87	291	1.5
2021-02-06	07:00:00	20.1	0	86	236	0.6
2021-02-06	08:00:00	21.7	0	80	277	1.4
2021-02-06	09:00:00	24	0	68	289	2.3
2021-02-06	10:00:00	25.2	0	65	288	3.5
2021-02-06	11:00:00	26	0	59	259	6.6
2021-02-06	12:00:00	27.3	0	52	274	6.8
2021-02-06	13:00:00	28.1	0	49	260	6.2
2021-02-06	14:00:00	29.6	0	43	285	5.6
2021-02-06	15:00:00	26.4	0	56	263	5.7
2021-02-06	16:00:00	23.4	0	68	278	5.1
2021-02-06	17:00:00	22.5	0	70	288	2.4
2021-02-06	18:00:00	22.3	0	71	280	2.1
2021-02-06	19:00:00	21.5	0	75	282	3.1
2021-02-06	20:00:00	21.4	0	76	356	1
2021-02-06	21:00:00	21.5	0	76	261	0.7
2021-02-06	22:00:00	21.4	0	78	318	1
2021-02-06	23:00:00	21.6	0	71	243	2.9
2021-02-07	00:00:00	20.5	0	76	352	1.9
2021-02-07	01:00:00	20.3	0	80	143	2.7
2021-02-07	02:00:00	20.7	0	77	244	1.3
2021-02-07	03:00:00	20.6	0	79	16	0.6
2021-02-07	04:00:00	20.1	0	79	188	0.3
2021-02-07	05:00:00	19.9	0	83	273	0.2
2021-02-07	06:00:00	20.2	0	83	24	0.6
2021-02-07	07:00:00	22	0	79	326	0
2021-02-07	08:00:00	25.3	0	57	20	0.4
2021-02-07	09:00:00	27.7	0	49	269	2.3
2021-02-07	10:00:00	28.2	0	50	276	5.3
2021-02-07	11:00:00	28.1	0	54	269	7.2
2021-02-07	12:00:00	28.8	0	49	280	8.6
2021-02-07	13:00:00	27.5	0	54	276	7.8
2021-02-07	14:00:00	27.8	0	54	287	5.7
2021-02-07	15:00:00	28.4	0	51	279	7.1
2021-02-07	16:00:00	27.9	0	51	254	4.4
2021-02-07	17:00:00	26.4	0	53	283	6.2
2021-02-07	18:00:00	24.1	0	66	317	2.7
2021-02-07	19:00:00	22.2	0	74	331	2.4
2021-02-07	20:00:00	21.7	0	76	356	0.1
2021-02-07	21:00:00	21.8	0	76	325	1.5
2021-02-07	22:00:00	21.2	0	77	64	0.2
2021-02-07	23:00:00	20.8	0	78	345	1.9
2021-02-08	00:00:00	20.2	0	82	325	1.3
2021-02-08	01:00:00	19.4	0	86	132	0.3
2021-02-08	02:00:00	19.5	0	87	319	1.1
2021-02-08	03:00:00	19.7	0	88	91	1.1
2021-02-08	04:00:00	19.9	0	87	285	1.2
2021-02-08	05:00:00	20.1	0	86	343	1.5
2021-02-08	06:00:00	20.3	0	86	246	2.4
2021-02-08	07:00:00	20.7	0	85	282	2.4
2021-02-08	08:00:00	22.3	0	77	279	1.5
2021-02-08	09:00:00	24.7	0	67	279	2.7
2021-02-08	10:00:00	25.8	0	63	283	4.3
2021-02-08	11:00:00	27	0	58	270	6.5
2021-02-08	12:00:00	27.6	0	57	278	8.1
2021-02-08	13:00:00	26.7	0	60	272	8.5
2021-02-08	14:00:00	27	0	58	268	9.4
2021-02-08	15:00:00	25.5	0	63	265	7.8
2021-02-08	16:00:00	25.8	0	62	279	6.5
2021-02-08	17:00:00	25.4	0	63	286	5.4
2021-02-08	18:00:00	24.1	0	68	287	4.3
2021-02-08	19:00:00	22.1	0	75	305	2.7
2021-02-08	20:00:00	21.3	0	79	315	2.2
2021-02-08	21:00:00	21.1	0	81	309	1.8
2021-02-08	22:00:00	20.4	0	83	280	1.9
2021-02-08	23:00:00	19.5	0	86	324	0.3
2021-02-09	00:00:00	19.7	0	88	331	1.9
2021-02-09	01:00:00	19	0	88	311	0.5
2021-02-09	02:00:00	19.1	0	90	253	1.7
2021-02-09	03:00:00	19.3	0	90	293	1
2021-02-09	04:00:00	19.2	0	90	274	1.3
2021-02-09	05:00:00	18.9	0	90	225	0
2021-02-09	06:00:00	18.2	0	90	286	1.6
2021-02-09	07:00:00	20.1	0	91	286	1.2
2021-02-09	08:00:00	23.6	0	79	274	1.3
2021-02-09	09:00:00	25.7	0	66	254	3.4
2021-02-09	10:00:00	27.8	0	56	278	5.7
2021-02-09	11:00:00	28.1	0	53	266	6.9
2021-02-09	12:00:00	27.4	0	57	271	8.2
2021-02-09	13:00:00	28.6	0	51	272	9
2021-02-09	14:00:00	28.5	0	54	276	8.2
2021-02-09	15:00:00	28.1	0	54	278	8.1
2021-02-09	16:00:00	27.1	0	57	272	7.7
2021-02-09	17:00:00	26.4	0	58	283	7.9
2021-02-09	18:00:00	25.2	0	62	285	4.3
2021-02-09	19:00:00	22.6	0	72	291	2.3
2021-02-09	20:00:00	21.9	0	75	294	2.2
2021-02-09	21:00:00	21.3	0	76	301	2.2
2021-02-09	22:00:00	20.4	0	79	326	1.6
2021-02-09	23:00:00	19.7	0	83	312	1.2
2021-02-10	00:00:00	19.2	0	84	317	0.8
2021-02-10	01:00:00	19	0	86	292	1.1
2021-02-10	02:00:00	19.6	0	86	283	1.2
2021-02-10	03:00:00	19.7	0	86	333	0.8
2021-02-10	04:00:00	20.4	0	84	335	0.3
2021-02-10	05:00:00	20.7	0	81	257	0.7
2021-02-10	06:00:00	20.9	0	80	327	1
2021-02-10	07:00:00	21.4	0	80	280	0
2021-02-10	08:00:00	22.6	0	73	287	0.1
2021-02-10	09:00:00	24.9	0	62	212	0.7
2021-02-10	10:00:00	25.8	0	56	114	1.5
2021-02-10	11:00:00	28	0	48	287	2
2021-02-10	12:00:00	28.3	0	50	249	4.5
2021-02-10	13:00:00	27.9	0	49	253	6.6
2021-02-10	14:00:00	28.8	0	46	235	4.9
2021-02-10	15:00:00	29	0	46	266	8.1
2021-02-10	16:00:00	27.8	0	50	259	6.3
2021-02-10	17:00:00	27.3	0	52	262	4.9
2021-02-10	18:00:00	26.5	0	53	272	4.7
2021-02-10	19:00:00	25.9	0	55	283	3.1
2021-02-10	20:00:00	25.1	0	58	87	2.1
2021-02-10	21:00:00	23.9	0	62	332	1.8
2021-02-10	22:00:00	24.1	0	61	97	2.1
2021-02-10	23:00:00	24	0	62	98	2.6
2021-02-11	00:00:00	21.7	0	72	135	1.6
2021-02-11	01:00:00	20.7	0	75	158	1.4
2021-02-11	02:00:00	19.9	0	81	354	0.2
2021-02-11	03:00:00	19.6	0	83	79	0.4
2021-02-11	04:00:00	19.7	0	84	343	1.9
2021-02-11	05:00:00	18.4	0	87	359	0.6
2021-02-11	06:00:00	18.6	0	90	170	0.2
2021-02-11	07:00:00	20.6	0	89	157	1.7
2021-02-11	08:00:00	24.5	0	69	268	1.5
2021-02-11	09:00:00	26.1	0	60	271	2.5
2021-02-11	10:00:00	26.2	0	60	271	5.2
2021-02-11	11:00:00	27.6	0	55	280	6.2
2021-02-11	12:00:00	27.7	0	52	282	5.7
2021-02-11	13:00:00	29	0	46	253	5
2021-02-11	14:00:00	29.2	0	46	249	7.1
2021-02-11	15:00:00	29.8	0	44	252	5.7
2021-02-11	16:00:00	29.4	0	45	254	7.5
2021-02-11	17:00:00	28.7	0	46	245	7.7
2021-02-11	18:00:00	27	0	50	261	5.9
2021-02-11	19:00:00	26.2	0	54	53	3
2021-02-11	20:00:00	25.8	0	54	98	2.9
2021-02-11	21:00:00	26	0	54	81	3.1
2021-02-11	22:00:00	24.5	0	59	238	1.8
2021-02-11	23:00:00	22.7	0	66	304	1.4
2021-02-12	00:00:00	21.7	0	72	304	1.6
2021-02-12	01:00:00	20.8	0	78	53	1.3
2021-02-12	02:00:00	20.7	0	79	244	2.2
2021-02-12	03:00:00	21.5	0	78	32	1.3
2021-02-12	04:00:00	21.9	0	76	313	2
2021-02-12	05:00:00	21.2	0	79	75	0.4
2021-02-12	06:00:00	20.7	0	84	11	0.9
2021-02-12	07:00:00	22.1	0	80	316	0
2021-02-12	08:00:00	25.2	0	63	252	1.4
2021-02-12	09:00:00	28	0	51	290	2.1
2021-02-12	10:00:00	29	0	49	279	3.8
2021-02-12	11:00:00	29.2	0	52	267	6.6
2021-02-12	12:00:00	29.2	0	49	243	7.4
2021-02-12	13:00:00	30.2	0	45	275	7.2
2021-02-12	14:00:00	29.1	0	48	248	7.7
2021-02-12	15:00:00	28.4	0	49	251	7.8
2021-02-12	16:00:00	29.3	0	46	262	6.6
2021-02-12	17:00:00	28.1	0	48	245	5.1
2021-02-12	18:00:00	27.6	0	48	237	6.3
2021-02-12	19:00:00	26	0	51	205	2.5
2021-02-12	20:00:00	23.9	0	59	220	1
2021-02-12	21:00:00	22.3	0	66	275	2.2
2021-02-12	22:00:00	22	0	71	317	1.7
2021-02-12	23:00:00	20.5	0	81	297	1.1
2021-02-13	00:00:00	20.6	0	83	322	1
2021-02-13	01:00:00	20.5	0	83	7	1.1
2021-02-13	02:00:00	19.8	0	86	333	2.1
2021-02-13	03:00:00	19.5	0	87	245	0.2
2021-02-13	04:00:00	19.3	0	88	82	0.5
2021-02-13	05:00:00	19.4	0	88	106	1.2
2021-02-13	06:00:00	18.7	0	88	105	0.7
2021-02-13	07:00:00	21.5	0	88	18	0.5
2021-02-13	08:00:00	27	0	58	325	1.3
2021-02-13	09:00:00	28.1	0	51	280	3.6
2021-02-13	10:00:00	28.8	0	52	267	6.6
2021-02-13	11:00:00	28.8	0	49	244	7.7
2021-02-13	12:00:00	30.5	0	40	259	8.9
2021-02-13	13:00:00	30.4	0	40	254	8.6
2021-02-13	14:00:00	31.1	0	38	256	8.1
2021-02-13	15:00:00	30.7	0	38	255	8.4
2021-02-13	16:00:00	29.5	0	43	262	8.2
2021-02-13	17:00:00	28.6	0	43	246	8.5
2021-02-13	18:00:00	27.7	0	44	223	5.1
2021-02-13	19:00:00	26	0	49	118	1.4
2021-02-13	20:00:00	23.8	0	59	260	1
2021-02-13	21:00:00	22.4	0	69	7	2.3
2021-02-13	22:00:00	21.6	0	74	327	2.8
2021-02-13	23:00:00	20.7	0	76	319	2.1
2021-02-14	00:00:00	19.9	0	81	309	2.5
2021-02-14	01:00:00	18.9	0	84	307	1.5
2021-02-14	02:00:00	18	0	86	309	0.5
2021-02-14	03:00:00	18.1	0	88	297	1.2
2021-02-14	04:00:00	17.8	0	89	271	1
2021-02-14	05:00:00	17.8	0	90	272	1.3
2021-02-14	06:00:00	17.5	0	89	283	1.1
2021-02-14	07:00:00	20.3	0	91	328	0.4
2021-02-14	08:00:00	22.9	0	76	281	1.5
2021-02-14	09:00:00	25.3	0	61	272	2.6
2021-02-14	10:00:00	27	0	55	276	4.9
2021-02-14	11:00:00	27.5	0	54	281	6.7
2021-02-14	12:00:00	28.6	0	51	273	7.9
2021-02-14	13:00:00	28	0	53	259	7.8
2021-02-14	14:00:00	28	0	54	267	8.3
2021-02-14	15:00:00	28.3	0	49	249	7
2021-02-14	16:00:00	27.7	0	52	269	8.3
2021-02-14	17:00:00	26.1	0	60	270	8
2021-02-14	18:00:00	25	0	64	289	4.3
2021-02-14	19:00:00	21.7	0	77	283	3.6
2021-02-14	20:00:00	21	0	77	296	2.5
2021-02-14	21:00:00	20.1	0	80	312	1
2021-02-14	22:00:00	19.4	0	83	304	0.7
2021-02-14	23:00:00	19.2	0	84	296	1
2021-02-15	00:00:00	18.4	0	86	292	0
2021-02-15	01:00:00	18.4	0	87	301	0.8
2021-02-15	02:00:00	18.3	0	87	333	1.8
2021-02-15	03:00:00	18	0	87	285	0.4
2021-02-15	04:00:00	17.6	0	88	271	0.7
2021-02-15	05:00:00	17.9	0	88	66	0.9
2021-02-15	06:00:00	17.7	0	89	238	1.1
2021-02-15	07:00:00	19.3	0	89	278	0.6
2021-02-15	08:00:00	23.3	0	71	263	1.8
2021-02-15	09:00:00	25.8	0	58	269	2.2
2021-02-15	10:00:00	29	0	51	285	4.9
2021-02-15	11:00:00	27.9	0	54	278	7.4
2021-02-15	12:00:00	29	0	49	250	6.1
2021-02-15	13:00:00	28.6	0	50	251	8.5
2021-02-15	14:00:00	28.6	0	49	258	8.1
2021-02-15	15:00:00	28.8	0	49	266	7.9
2021-02-15	16:00:00	28.7	0	50	278	7.6
2021-02-15	17:00:00	26.6	0	56	278	6.6
2021-02-15	18:00:00	24.5	0	64	284	4.7
2021-02-15	19:00:00	23	0	71	286	3.9
2021-02-15	20:00:00	21.9	0	75	288	3.2
2021-02-15	21:00:00	21.7	0	78	300	2.5
2021-02-15	22:00:00	20.8	0	80	300	0.6
2021-02-15	23:00:00	19.8	0	84	323	1.9
2021-02-16	00:00:00	19.3	0	86	292	0.1
2021-02-16	01:00:00	19.4	0	87	344	0
2021-02-16	02:00:00	19	0	88	30	0
2021-02-16	03:00:00	19.8	0	88	296	0
2021-02-16	04:00:00	19.4	0	87	238	0
2021-02-16	05:00:00	18.7	0	88	346	0
2021-02-16	06:00:00	18.1	0	90	315	0.3
2021-02-16	07:00:00	21.1	0	90	335	0.2
2021-02-16	08:00:00	25.3	0	61	241	1.7
2021-02-16	09:00:00	27.5	0	49	308	2.7
2021-02-16	10:00:00	28.9	0	46	277	4.7
2021-02-16	11:00:00	28.8	0	44	275	7.8
2021-02-16	12:00:00	29	0	43	260	8
2021-02-16	13:00:00	29.1	0	43	252	8.3
2021-02-16	14:00:00	28.9	0	44	253	8.3
2021-02-16	15:00:00	28.6	0	45	250	8
2021-02-16	16:00:00	28.4	0	46	253	6.7
2021-02-16	17:00:00	27	0	50	270	6.9
2021-02-16	18:00:00	26.1	0	52	279	5.4
2021-02-16	19:00:00	23.9	0	60	327	0.9
2021-02-16	20:00:00	21.7	0	73	268	0.7
2021-02-16	21:00:00	20.8	0	77	264	0.6
2021-02-16	22:00:00	20.7	0	76	314	1.7
2021-02-16	23:00:00	20.3	0	79	275	2.4
2021-02-17	00:00:00	19.3	0	84	337	1.4
2021-02-17	01:00:00	18.7	0	87	318	0
2021-02-17	02:00:00	18.4	0	89	150	0
2021-02-17	03:00:00	18.9	0	89	126	0.6
2021-02-17	04:00:00	18.4	0	88	194	1.3
2021-02-17	05:00:00	18.6	0	89	90	0.9
2021-02-17	06:00:00	18.2	0	90	145	1.4
2021-02-17	07:00:00	20.7	0	90	138	0.4
2021-02-17	08:00:00	29.1	0	49	118	0.3
2021-02-17	09:00:00	29.2	0	42	226	1.6
2021-02-17	10:00:00	30.4	0	44	288	5.1
2021-02-17	11:00:00	29.7	0	45	262	7.4
2021-02-17	12:00:00	29.9	0	42	260	7.4
2021-02-17	13:00:00	31.4	0	39	281	8
2021-02-17	14:00:00	29.8	0	42	251	7.3
2021-02-17	15:00:00	30.4	0	41	241	7
2021-02-17	16:00:00	29.6	0	42	248	6.6
2021-02-17	17:00:00	29	0	43	265	6.4
2021-02-17	18:00:00	26.1	0	52	274	6.1
2021-02-17	19:00:00	22.8	0	65	326	3.4
2021-02-17	20:00:00	20.7	0	73	299	0.7
2021-02-17	21:00:00	19.7	0	79	292	2
2021-02-17	22:00:00	19.3	0	80	323	2.4
2021-02-17	23:00:00	18.7	0	83	337	0
2021-02-18	00:00:00	18.3	0	86	156	0
2021-02-18	01:00:00	18.5	0	85	121	0.1
2021-02-18	02:00:00	18.2	0	86	129	1
2021-02-18	03:00:00	18	0	87	38	0.5
2021-02-18	04:00:00	18	0	88	136	0.2
2021-02-18	05:00:00	18.2	0	88	207	0.7
2021-02-18	06:00:00	17.8	0	88	67	0
2021-02-18	07:00:00	19.8	0	89	129	0.9
2021-02-18	08:00:00	24.6	0	64	258	1
2021-02-18	09:00:00	27.4	0	54	281	3.4
2021-02-18	10:00:00	28.2	0	51	266	4.8
2021-02-18	11:00:00	28.1	0	54	264	6.2
2021-02-18	12:00:00	29.4	0	47	256	6.1
2021-02-18	13:00:00	27.7	0	54	282	9.3
2021-02-18	14:00:00	28.3	0	50	270	7.2
2021-02-18	15:00:00	26.6	0	53	276	7.5
2021-02-18	16:00:00	26.8	0	48	279	6.2
2021-02-18	17:00:00	26.6	0	49	278	4.8
2021-02-18	18:00:00	24.8	0	57	277	4.2
2021-02-18	19:00:00	22	0	72	251	2.7
2021-02-18	20:00:00	20.6	0	78	320	1.7
2021-02-18	21:00:00	19.7	0	82	315	1.3
2021-02-18	22:00:00	18.9	0	84	265	2.5
2021-02-18	23:00:00	18.5	0	86	281	1.5
2021-02-19	00:00:00	18.6	0	88	249	2.3
2021-02-19	01:00:00	17.9	0	89	342	0
2021-02-19	02:00:00	17.3	0	89	138	0
2021-02-19	03:00:00	17.4	0	90	292	2.9
2021-02-19	04:00:00	17.1	0	90	272	0.1
2021-02-19	05:00:00	16.7	0	91	313	0
2021-02-19	06:00:00	17.1	0	91	199	0.3
2021-02-19	07:00:00	19.9	0.1	92	282	0.9
2021-02-19	08:00:00	22.9	0	78	274	1.3
2021-02-19	09:00:00	25.8	0	62	292	4
2021-02-19	10:00:00	26	0	60	259	5.8
2021-02-19	11:00:00	25	0	63	268	6.2
2021-02-19	12:00:00	26.1	0	57	276	7.3
2021-02-19	13:00:00	26.7	0	54	276	7.2
2021-02-19	14:00:00	27.2	0	52	283	7.2
2021-02-19	15:00:00	27.3	0	51	272	7
2021-02-19	16:00:00	26.6	0	53	269	7.3
2021-02-19	17:00:00	26.2	0	56	264	5.7
2021-02-19	18:00:00	25.3	0	58	275	3.6
2021-02-19	19:00:00	22	0	70	267	2.2
2021-02-19	20:00:00	19.9	0	81	255	1.3
2021-02-19	21:00:00	18.7	0	83	290	0.2
2021-02-19	22:00:00	19.3	0	84	99	0.9
2021-02-19	23:00:00	18.8	0	87	331	2.3
2021-02-20	00:00:00	18.2	0	86	315	2
2021-02-20	01:00:00	16.8	0	87	334	0.7
2021-02-20	02:00:00	16.8	0	90	63	0.3
2021-02-20	03:00:00	16.6	0	90	279	1.3
2021-02-20	04:00:00	15.6	0	90	255	0.9
2021-02-20	05:00:00	16	0	91	261	2
2021-02-20	06:00:00	15.9	0	91	291	1.1
2021-02-20	07:00:00	18	0	92	303	0.4
2021-02-20	08:00:00	20.7	0	88	246	1.4
2021-02-20	09:00:00	23.8	0	68	258	3.3
2021-02-20	10:00:00	25.4	0	58	277	4.8
2021-02-20	11:00:00	26.3	0	55	271	6.6
2021-02-20	12:00:00	25.6	0	57	251	6.6
2021-02-20	13:00:00	25	0	58	259	6.2
2021-02-20	14:00:00	26.6	0	54	265	7.1
2021-02-20	15:00:00	26.7	0	51	268	6.9
2021-02-20	16:00:00	25.6	0	55	269	7.1
2021-02-20	17:00:00	25.5	0	55	274	6.4
2021-02-20	18:00:00	24.1	0	58	286	4.4
2021-02-20	19:00:00	21.6	0	66	299	3
2021-02-20	20:00:00	20.4	0	72	330	1.8
2021-02-20	21:00:00	19.5	0	75	287	1.7
2021-02-20	22:00:00	18.4	0	79	301	0.9
2021-02-20	23:00:00	18.1	0	84	242	1.1
2021-02-21	00:00:00	17.8	0	85	268	2
2021-02-21	01:00:00	18.1	0	87	312	1.7
2021-02-21	02:00:00	18.1	0	87	298	2.3
2021-02-21	03:00:00	17.1	0	87	263	0.2
2021-02-21	04:00:00	16.8	0	88	15	0
2021-02-21	05:00:00	17	0	90	258	2
2021-02-21	06:00:00	17.6	0	90	281	2.1
2021-02-21	07:00:00	18.5	0	90	307	0.2
2021-02-21	08:00:00	19.6	0	83	287	2.4
2021-02-21	09:00:00	20.4	0	77	271	2.6
2021-02-21	10:00:00	21.4	0	72	276	1.7
2021-02-21	11:00:00	22.5	0	69	256	1.5
2021-02-21	12:00:00	24	0	63	291	3
2021-02-21	13:00:00	26.1	0	55	292	4
2021-02-21	14:00:00	27.5	0	51	272	6.3
2021-02-21	15:00:00	26.7	0	52	261	5.7
2021-02-21	16:00:00	26	0	52	275	5.7
2021-02-21	17:00:00	25	0	54	275	5.1
2021-02-21	18:00:00	24.3	0	55	301	2.7
2021-02-21	19:00:00	23.5	0	57	331	1.8
2021-02-21	20:00:00	23.1	0	60	336	1.7
2021-02-21	21:00:00	22.6	0	64	309	1
2021-02-21	22:00:00	21.7	0	72	328	2.2
2021-02-21	23:00:00	20.7	0	77	327	1.6
2021-02-22	00:00:00	20.1	0	78	284	1
2021-02-22	01:00:00	19.9	0	80	305	0.9
2021-02-22	02:00:00	19.8	0	81	293	1
2021-02-22	03:00:00	19.8	0	82	243	1.8
2021-02-22	04:00:00	20.1	0	81	290	0.7
2021-02-22	05:00:00	19.7	0	83	245	2
2021-02-22	06:00:00	20.1	0	79	278	1.5
2021-02-22	07:00:00	20.2	0	82	283	0.2
2021-02-22	08:00:00	22.3	0	71	254	2.4
2021-02-22	09:00:00	23.5	0	65	261	2.8
2021-02-22	10:00:00	27.1	0	52	247	3.1
2021-02-22	11:00:00	26.6	0	52	266	4.8
2021-02-22	12:00:00	26	0	53	277	6.5
2021-02-22	13:00:00	26	0	52	274	5.8
2021-02-22	14:00:00	27.4	0	44	280	6.2
2021-02-22	15:00:00	26.8	0	45	277	6.3
2021-02-22	16:00:00	27	0	45	282	4.5
2021-02-22	17:00:00	25.9	0	52	279	6.7
2021-02-22	18:00:00	23.5	0	59	292	4.1
2021-02-22	19:00:00	21.8	0	64	308	2.9
2021-02-22	20:00:00	19.8	0	75	266	0.6
2021-02-22	21:00:00	19	0	79	322	0.1
2021-02-22	22:00:00	18.6	0	81	68	0.1
2021-02-22	23:00:00	18.2	0	82	100	0
2021-02-23	00:00:00	17.9	0	84	16	0
2021-02-23	01:00:00	18	0	87	215	0
2021-02-23	02:00:00	17.8	0	87	245	0.8
2021-02-23	03:00:00	17.6	0	89	244	1.7
2021-02-23	04:00:00	17.8	0	89	138	2
2021-02-23	05:00:00	17	0	90	147	1.2
2021-02-23	06:00:00	17.1	0	91	357	0.5
2021-02-23	07:00:00	19.1	0	91	63	0.7
2021-02-23	08:00:00	23	0	70	295	2.4
2021-02-23	09:00:00	25.4	0	61	307	1.7
2021-02-23	10:00:00	27.1	0	50	266	5
2021-02-23	11:00:00	27.5	0	49	275	7.4
2021-02-23	12:00:00	26.8	0	48	254	6.7
2021-02-23	13:00:00	27.8	0	42	278	8.2
2021-02-23	14:00:00	28.1	0	41	277	8.5
2021-02-23	15:00:00	28.2	0	37	268	6.3
2021-02-23	16:00:00	27.7	0	44	271	6.4
2021-02-23	17:00:00	25.9	0	49	274	5.8
2021-02-23	18:00:00	23.4	0	58	276	6.1
2021-02-23	19:00:00	21.8	0	67	315	2.7
2021-02-23	20:00:00	21.2	0	72	274	2.3
2021-02-23	21:00:00	20.5	0	76	284	2.6
2021-02-23	22:00:00	19.5	0	79	318	1.1
2021-02-23	23:00:00	19.6	0	80	301	1.2
2021-02-24	00:00:00	19.2	0	83	101	0.7
2021-02-24	01:00:00	19	0	83	285	1.6
2021-02-24	02:00:00	19.7	0	80	309	2.1
2021-02-24	03:00:00	18.6	0	84	280	0.3
2021-02-24	04:00:00	17.8	0	87	263	0.1
2021-02-24	05:00:00	17.7	0	88	163	0.2
2021-02-24	06:00:00	17.7	0	88	81	1.2
2021-02-24	07:00:00	19.5	0	88	121	1.2
2021-02-24	08:00:00	23.6	0	66	271	2.1
2021-02-24	09:00:00	25.8	0	58	240	2.6
2021-02-24	10:00:00	25.7	0	58	269	7.2
2021-02-24	11:00:00	26.4	0	55	280	6.6
2021-02-24	12:00:00	26.4	0	56	277	6.5
2021-02-24	13:00:00	27.6	0	45	254	7
2021-02-24	14:00:00	28.1	0	41	274	7.2
2021-02-24	15:00:00	28.3	0	41	285	7.2
2021-02-24	16:00:00	27.9	0	42	264	5.5
2021-02-24	17:00:00	26.5	0	49	267	5.7
2021-02-24	18:00:00	24.6	0	57	279	3.7
2021-02-24	19:00:00	21.4	0	69	304	2.7
2021-02-24	20:00:00	20.4	0	71	269	0.9
2021-02-24	21:00:00	20.6	0	73	321	1.7
2021-02-24	22:00:00	20.8	0	75	313	2.9
2021-02-24	23:00:00	19.9	0	81	331	1.6
2021-02-25	00:00:00	19.3	0	83	260	1.5
2021-02-25	01:00:00	19	0	86	308	1.5
2021-02-25	02:00:00	18.8	0	86	29	0.9
2021-02-25	03:00:00	18.4	0	87	33	0
2021-02-25	04:00:00	18.7	0	87	130	0.4
2021-02-25	05:00:00	19	0	86	72	0
2021-02-25	06:00:00	18.8	0	87	358	0.9
2021-02-25	07:00:00	21	0	88	298	0.5
2021-02-25	08:00:00	26.6	0	58	271	1.3
2021-02-25	09:00:00	29	0	49	260	2.5
2021-02-25	10:00:00	28.1	0	51	262	6
2021-02-25	11:00:00	30.1	0	40	282	6.2
2021-02-25	12:00:00	29.4	0	39	264	8.2
2021-02-25	13:00:00	29.7	0	40	283	9.3
2021-02-25	14:00:00	29.6	0	41	278	7.7
2021-02-25	15:00:00	28.5	0	43	279	8.5
2021-02-25	16:00:00	28.8	0	44	277	7.1
2021-02-25	17:00:00	27.1	0	48	270	6.7
2021-02-25	18:00:00	25.2	0	52	278	5.5
2021-02-25	19:00:00	22.6	0	63	295	3
2021-02-25	20:00:00	21.3	0	66	276	1.9
2021-02-25	21:00:00	19.6	0	73	259	1.7
2021-02-25	22:00:00	20.2	0	78	271	1.9
2021-02-25	23:00:00	20.1	0	79	286	2.6
2021-02-26	00:00:00	18.6	0	84	277	1.1
2021-02-26	01:00:00	18.3	0	87	286	0
2021-02-26	02:00:00	18.4	0	87	280	2
2021-02-26	03:00:00	18.4	0	88	283	1.6
2021-02-26	04:00:00	17.6	0	89	311	0
2021-02-26	05:00:00	17.7	0	90	135	1.6
2021-02-26	06:00:00	17.7	0	91	84	1.3
2021-02-26	07:00:00	20.4	0	92	160	0
2021-02-26	08:00:00	25.3	0	58	150	1
2021-02-26	09:00:00	27.4	0	45	284	2.6
2021-02-26	10:00:00	28	0	45	267	4.3
2021-02-26	11:00:00	28.8	0	42	279	6.7
2021-02-26	12:00:00	27.9	0	44	265	7.4
2021-02-26	13:00:00	29.4	0	40	274	7.1
2021-02-26	14:00:00	29.5	0	39	273	7.2
2021-02-26	15:00:00	28.6	0	41	264	8.3
2021-02-26	16:00:00	28	0	44	241	6.1
2021-02-26	17:00:00	27.7	0	46	274	5.3
2021-02-26	18:00:00	25.4	0	55	268	5
2021-02-26	19:00:00	23.1	0	61	303	3.3
2021-02-26	20:00:00	22	0	66	273	0.9
2021-02-26	21:00:00	22.1	0	68	273	2.9
2021-02-26	22:00:00	21.1	0	74	279	1.8
2021-02-26	23:00:00	20.6	0	76	306	1.5
2021-02-27	00:00:00	20.2	0	79	296	2.3
2021-02-27	01:00:00	19.9	0	80	329	1.4
2021-02-27	02:00:00	19	0	82	292	1.4
2021-02-27	03:00:00	18.9	0	82	347	1.4
2021-02-27	04:00:00	19.2	0	83	231	1.8
2021-02-27	05:00:00	19.2	0	82	279	0.8
2021-02-27	06:00:00	19.1	0	85	295	2.4
2021-02-27	07:00:00	19.8	0	87	272	1.1
2021-02-27	08:00:00	22.4	0	77	303	1.4
2021-02-27	09:00:00	25	0	62	291	2.4
2021-02-27	10:00:00	27.3	0	54	290	3.9
2021-02-27	11:00:00	26.7	0	56	272	7.8
2021-02-27	12:00:00	28.6	0	44	276	6.5
2021-02-27	13:00:00	28.6	0	45	271	5.6
2021-02-27	14:00:00	27.2	0	56	241	6.6
2021-02-27	15:00:00	28.4	0	51	269	6.8
2021-02-27	16:00:00	27.8	0	51	275	7.3
2021-02-27	17:00:00	27.4	0	52	275	7
2021-02-27	18:00:00	25.6	0	57	281	4.7
2021-02-27	19:00:00	22.9	0	68	319	3.3
2021-02-27	20:00:00	21.4	0	77	285	2.3
2021-02-27	21:00:00	20.8	0	81	298	2.3
2021-02-27	22:00:00	20.3	0	83	308	2.4
2021-02-27	23:00:00	20.2	0	84	323	1.1
2021-02-28	00:00:00	20.6	0	84	129	1.1
2021-02-28	01:00:00	21	0	80	270	1.8
2021-02-28	02:00:00	20.5	0	83	323	2
2021-02-28	03:00:00	20.4	0	83	264	0
2021-02-28	04:00:00	20.6	0	83	272	2.9
2021-02-28	05:00:00	19.9	0	82	270	1.7
2021-02-28	06:00:00	19	0	85	354	0.2
2021-02-28	07:00:00	21.2	0	84	285	0.3
2021-02-28	08:00:00	25.9	0	53	322	1.5
2021-02-28	09:00:00	27.3	0	52	290	3.2
2021-02-28	10:00:00	28.2	0	48	278	5.3
2021-02-28	11:00:00	29.6	0	45	288	5.2
2021-02-28	12:00:00	29.1	0	46	255	6.8
2021-02-28	13:00:00	28.6	0	49	255	7.3
2021-02-28	14:00:00	28.1	0	50	253	6.5
2021-02-28	15:00:00	28	0	48	254	6.2
2021-02-28	16:00:00	28.2	0	43	243	5.1
2021-02-28	17:00:00	27.2	0	49	256	4.4
2021-02-28	18:00:00	26	0	56	253	5.6
2021-02-28	19:00:00	24.2	0	68	301	3.5
2021-02-28	20:00:00	23.6	0	70	295	2
2021-02-28	21:00:00	23.2	0	73	301	1.7
2021-02-28	22:00:00	23.4	0	72	287	2.1
2021-02-28	23:00:00	22.8	0	75	290	1

## Sheet: Mar2021
Fuente: SENAMHI / DRD
* Datos sin control de calidad.
* El uso de estos datos será de entera responsabilidad del usuario.
Leyenda:
* S/D = Sin Datos.
Estación : VON HUMBOLDT
Departamento :	LIMA	Provincia :	LIMA	Distrito :	LA MOLINA
Latitud :	12°4'55.95''	Longitud :	76°56'21.98''	Altitud :	247 msnm.
Tipo :	EMA - Meteorológica	Código :	472AC278
MONTH / DAY / YEAR	HOUR	TEMPERATURE (°C)	PRECIPITATION (mm/hora)	HUMIDITY (%)	WIND DIRECTION (°)	WIND SPEED (m/s)
2021-03-01	00:00:00	22.6	0	77	329	1.8
2021-03-01	01:00:00	22.2	0	79	347	1.8
2021-03-01	02:00:00	21.8	0	81	303	2
2021-03-01	03:00:00	21.4	0	82	308	1.7
2021-03-01	04:00:00	21.1	0	84	306	0.8
2021-03-01	05:00:00	20.8	0	85	314	1.8
2021-03-01	06:00:00	20.8	0	86	249	1.4
2021-03-01	07:00:00	21.3	0	86	188	0.2
2021-03-01	08:00:00	24	0	67	264	1.4
2021-03-01	09:00:00	27	0	53	258	2.6
2021-03-01	10:00:00	28.1	0	52	271	7.4
2021-03-01	11:00:00	29.1	0	49	271	6.8
2021-03-01	12:00:00	29.4	0	47	268	7.6
2021-03-01	13:00:00	30.6	0	40	246	6.1
2021-03-01	14:00:00	31.4	0	39	268	6.9
2021-03-01	15:00:00	29.9	0	43	247	6.7
2021-03-01	16:00:00	30.5	0	40	263	5.4
2021-03-01	17:00:00	29.1	0	45	264	4.4
2021-03-01	18:00:00	25.4	0	59	273	5.3
2021-03-01	19:00:00	23.6	0	68	279	3.7
2021-03-01	20:00:00	23.2	0	71	290	4
2021-03-01	21:00:00	22.6	0	74	298	2.7
2021-03-01	22:00:00	22.3	0	76	346	1.1
2021-03-01	23:00:00	21.5	0	79	249	1.1
2021-03-02	00:00:00	22	0	78	313	0
2021-03-02	01:00:00	22.5	0	76	244	1.4
2021-03-02	02:00:00	22.6	0	75	283	1.8
2021-03-02	03:00:00	22.7	0	79	262	1.6
2021-03-02	04:00:00	22.5	0	80	272	1.7
2021-03-02	05:00:00	22.1	0	81	272	2.6
2021-03-02	06:00:00	20.7	0	85	293	0.5
2021-03-02	07:00:00	22.9	0	85	291	1
2021-03-02	08:00:00	28.3	0	57	173	0.9
2021-03-02	09:00:00	28	0	56	282	3.7
2021-03-02	10:00:00	28.4	0	55	267	6.6
2021-03-02	11:00:00	30.2	0	48	279	6.4
2021-03-02	12:00:00	29.7	0	45	272	7.2
2021-03-02	13:00:00	30.2	0	42	258	7
2021-03-02	14:00:00	29.4	0	45	234	7.1
2021-03-02	15:00:00	30.1	0	42	257	7.2
2021-03-02	16:00:00	28.7	0	46	252	7.5
2021-03-02	17:00:00	28	0	48	250	4.1
2021-03-02	18:00:00	27.1	0	51	271	4.8
2021-03-02	19:00:00	25.8	0	56	279	4.1
2021-03-02	20:00:00	25.1	0	58	323	2.6
2021-03-02	21:00:00	24.7	0	60	279	1.1
2021-03-02	22:00:00	24.7	0	61	262	2.2
2021-03-02	23:00:00	24.1	0	64	282	1.2
2021-03-03	00:00:00	23.6	0	70	259	0.4
2021-03-03	01:00:00	22.9	0	73	290	2
2021-03-03	02:00:00	23.5	0	74	326	2.2
2021-03-03	03:00:00	23	0	76	297	2.4
2021-03-03	04:00:00	22.4	0	78	261	0.6
2021-03-03	05:00:00	22	0	79	231	1.7
2021-03-03	06:00:00	21.9	0	79	73	0.6
2021-03-03	07:00:00	22.6	0	80	275	3
2021-03-03	08:00:00	25.1	0	64	291	2.9
2021-03-03	09:00:00	28.1	0	50	293	2.6
2021-03-03	10:00:00	29.4	0	48	271	3.9
2021-03-03	11:00:00	30.6	0	43	268	5.3
2021-03-03	12:00:00	29.9	0	45	256	6
2021-03-03	13:00:00	30.3	0	41	264	7.1
2021-03-03	14:00:00	30.4	0	45	274	7.3
2021-03-03	15:00:00	30.5	0	44	275	6.9
2021-03-03	16:00:00	30	0	45	274	8.3
2021-03-03	17:00:00	27.1	0	51	275	6.1
2021-03-03	18:00:00	25.6	0	63	274	4.7
2021-03-03	19:00:00	23.6	0	70	310	2.9
2021-03-03	20:00:00	22.6	0	75	282	1.8
2021-03-03	21:00:00	21.9	0	78	302	1.3
2021-03-03	22:00:00	21.5	0	80	280	1.8
2021-03-03	23:00:00	21.1	0	81	288	1.2
2021-03-04	00:00:00	21.2	0	83	283	1.9
2021-03-04	01:00:00	21.3	0	83	314	1.6
2021-03-04	02:00:00	21	0	84	282	1.1
2021-03-04	03:00:00	21.8	0	81	260	1.1
2021-03-04	04:00:00	21.5	0	83	313	0
2021-03-04	05:00:00	21	0	83	261	1.9
2021-03-04	06:00:00	20.7	0	87	280	3.4
2021-03-04	07:00:00	20.5	0	89	275	1.6
2021-03-04	08:00:00	21	0	88	276	2.5
2021-03-04	09:00:00	24	0	76	288	1.5
2021-03-04	10:00:00	27	0	61	291	3.9
2021-03-04	11:00:00	27	0	56	268	4.1
2021-03-04	12:00:00	28.6	0	51	281	6.5
2021-03-04	13:00:00	28.7	0	50	274	5.8
2021-03-04	14:00:00	28.9	0	46	263	6.6
2021-03-04	15:00:00	28.5	0	49	249	4.9
2021-03-04	16:00:00	27.6	0	52	262	5.1
2021-03-04	17:00:00	26.1	0	62	272	6.4
2021-03-04	18:00:00	24.3	0	70	274	5
2021-03-04	19:00:00	23.4	0	73	273	3
2021-03-04	20:00:00	22.5	0	76	301	1.5
2021-03-04	21:00:00	21.8	0	79	291	1.2
2021-03-04	22:00:00	21.3	0	82	332	0.2
2021-03-04	23:00:00	20.8	0	84	319	1.2
2021-03-05	00:00:00	20.9	0	85	339	2.1
2021-03-05	01:00:00	20.6	0	86	297	1.9
2021-03-05	02:00:00	20.9	0	86	258	1.6
2021-03-05	03:00:00	20.3	0	87	303	1.5
2021-03-05	04:00:00	19.9	0	89	325	0.7
2021-03-05	05:00:00	19.7	0	89	275	0.2
2021-03-05	06:00:00	20	0	90	273	0
2021-03-05	07:00:00	22.4	0	91	74	0
2021-03-05	08:00:00	27.4	0	55	292	0.8
2021-03-05	09:00:00	27.5	0	55	263	4
2021-03-05	10:00:00	27.8	0	58	274	7.5
2021-03-05	11:00:00	29	0	50	258	6.5
2021-03-05	12:00:00	28.7	0	49	248	7.9
2021-03-05	13:00:00	29.6	0	45	253	6.9
2021-03-05	14:00:00	30	0	45	261	6.8
2021-03-05	15:00:00	28.6	0	50	266	8.6
2021-03-05	16:00:00	27.1	0	53	243	5.2
2021-03-05	17:00:00	26.1	0	58	273	4.9
2021-03-05	18:00:00	25.7	0	58	285	2.6
2021-03-05	19:00:00	25.3	0	60	76	2
2021-03-05	20:00:00	24.9	0	63	32	0.3
2021-03-05	21:00:00	24.8	0	63	285	2.1
2021-03-05	22:00:00	24.4	0	65	329	0.9
2021-03-05	23:00:00	24.3	0	65	284	1.6
2021-03-06	00:00:00	23.1	0	75	275	2
2021-03-06	01:00:00	21.6	0	83	298	1.4
2021-03-06	02:00:00	20.8	0	86	293	1.9
2021-03-06	03:00:00	20	0	88	350	0.5
2021-03-06	04:00:00	19.9	0	89	240	1.9
2021-03-06	05:00:00	19.6	0	89	15	1
2021-03-06	06:00:00	19.7	0	90	0	0.4
2021-03-06	07:00:00	20.9	0	90	253	1.6
2021-03-06	08:00:00	27.7	0	60	283	1
2021-03-06	09:00:00	28.7	0	53	265	2.2
2021-03-06	10:00:00	29.6	0	50	239	3.6
2021-03-06	11:00:00	29.8	0	45	251	8.7
2021-03-06	12:00:00	30	0	46	249	7.8
2021-03-06	13:00:00	30.5	0	42	250	7.7
2021-03-06	14:00:00	30.2	0	43	254	8.1
2021-03-06	15:00:00	28.6	0	47	256	8.3
2021-03-06	16:00:00	27.7	0	49	253	6.2
2021-03-06	17:00:00	26.7	0	54	251	6.1
2021-03-06	18:00:00	25.3	0	63	304	3.6
2021-03-06	19:00:00	23.9	0	68	312	3
2021-03-06	20:00:00	23.5	0	71	325	2
2021-03-06	21:00:00	23.3	0	71	327	1.8
2021-03-06	22:00:00	22.6	0	76	272	1.3
2021-03-06	23:00:00	22.6	0	77	302	1.3
2021-03-07	00:00:00	21.8	0	82	321	2.2
2021-03-07	01:00:00	21.1	0	84	285	1
2021-03-07	02:00:00	21	0	86	248	0.6
2021-03-07	03:00:00	20.8	0	86	278	0.7
2021-03-07	04:00:00	20.2	0	88	331	1.1
2021-03-07	05:00:00	20.2	0	89	316	0.1
2021-03-07	06:00:00	20.2	0	89	107	0.7
2021-03-07	07:00:00	20.9	0	90	273	2.6
2021-03-07	08:00:00	23.5	0	80	326	0.7
2021-03-07	09:00:00	28	0	57	285	3
2021-03-07	10:00:00	29.2	0	54	276	5.4
2021-03-07	11:00:00	27.9	0	55	267	7.1
2021-03-07	12:00:00	29	0	52	266	7.2
2021-03-07	13:00:00	29.9	0	46	274	8
2021-03-07	14:00:00	29.8	0	44	272	7.2
2021-03-07	15:00:00	29.9	0	44	258	8.3
2021-03-07	16:00:00	27.7	0	50	275	6.5
2021-03-07	17:00:00	26.1	0	60	238	4.8
2021-03-07	18:00:00	25.2	0	61	282	4.3
2021-03-07	19:00:00	23.8	0	69	295	3.2
2021-03-07	20:00:00	23.1	0	72	275	3.7
2021-03-07	21:00:00	22.6	0	76	318	1.8
2021-03-07	22:00:00	22.3	0	79	298	1
2021-03-07	23:00:00	22	0	78	333	0.8
2021-03-08	00:00:00	21.4	0	81	317	1.1
2021-03-08	01:00:00	21.8	0	81	332	1.4
2021-03-08	02:00:00	21.6	0	82	298	0.9
2021-03-08	03:00:00	21.4	0	83	328	1.3
2021-03-08	04:00:00	21.2	0	84	309	0.5
2021-03-08	05:00:00	21.3	0	85	4	0
2021-03-08	06:00:00	21.3	0	85	331	1
2021-03-08	07:00:00	22.2	0	86	252	1.1
2021-03-08	08:00:00	26.8	0	61	252	2
2021-03-08	09:00:00	28.2	0	55	291	3.4
2021-03-08	10:00:00	29.1	0	54	272	4.4
2021-03-08	11:00:00	31.5	0	45	282	6.1
2021-03-08	12:00:00	30.2	0	50	252	7.5
2021-03-08	13:00:00	30.8	0	47	272	8.1
2021-03-08	14:00:00	30.1	0	49	269	7.9
2021-03-08	15:00:00	29.7	0	48	280	7.4
2021-03-08	16:00:00	29.4	0	50	272	8.1
2021-03-08	17:00:00	26.8	0	57	278	6
2021-03-08	18:00:00	24.6	0	66	290	4.9
2021-03-08	19:00:00	23.1	0	73	284	4.1
2021-03-08	20:00:00	22.5	0	76	272	3.4
2021-03-08	21:00:00	21.9	0	78	274	3.1
2021-03-08	22:00:00	21.7	0	79	281	3.2
2021-03-08	23:00:00	21.5	0	79	278	0.5
2021-03-09	00:00:00	22.1	0	77	271	2.9
2021-03-09	01:00:00	21.3	0	79	273	3.6
2021-03-09	02:00:00	21.2	0	79	284	3.3
2021-03-09	03:00:00	21.2	0	80	278	2.3
2021-03-09	04:00:00	21.1	0	80	267	1.4
2021-03-09	05:00:00	20.8	0	81	263	1.3
2021-03-09	06:00:00	20.5	0	82	314	0.8
2021-03-09	07:00:00	21.7	0	84	255	0.2
2021-03-09	08:00:00	23.2	0	75	264	0.4
2021-03-09	09:00:00	27.3	0	60	288	2.7
2021-03-09	10:00:00	28.4	0	55	271	3.8
2021-03-09	11:00:00	28.4	0	55	257	7.1
2021-03-09	12:00:00	29.1	0	51	269	6.1
2021-03-09	13:00:00	30.2	0	47	257	6.4
2021-03-09	14:00:00	29.7	0	48	244	7.2
2021-03-09	15:00:00	29.4	0	45	263	7.2
2021-03-09	16:00:00	28.8	0	47	274	6.4
2021-03-09	17:00:00	26.9	0	58	260	5.6
2021-03-09	18:00:00	25.1	0	65	237	4.4
2021-03-09	19:00:00	24.5	0	62	273	2.9
2021-03-09	20:00:00	24.3	0	63	286	2.3
2021-03-09	21:00:00	24.1	0	69	275	2
2021-03-09	22:00:00	23.4	0	70	264	2
2021-03-09	23:00:00	23.8	0	71	256	2.5
2021-03-10	00:00:00	23.2	0	76	214	1
2021-03-10	01:00:00	22.5	0	79	269	1.9
2021-03-10	02:00:00	22.3	0	80	318	0.2
2021-03-10	03:00:00	22.5	0	79	270	1.6
2021-03-10	04:00:00	22.4	0	78	282	3
2021-03-10	05:00:00	21.9	0	81	287	1.1
2021-03-10	06:00:00	22.1	0	81	265	2.7
2021-03-10	07:00:00	22.2	0	81	308	1.2
2021-03-10	08:00:00	23.9	0	74	318	0.7
2021-03-10	09:00:00	26.6	0	64	248	2
2021-03-10	10:00:00	28	0	54	266	4.1
2021-03-10	11:00:00	29.4	0	49	275	6.2
2021-03-10	12:00:00	29.4	0	47	253	6.7
2021-03-10	13:00:00	29.5	0	46	249	8.4
2021-03-10	14:00:00	29.5	0	45	250	8.4
2021-03-10	15:00:00	29.2	0	46	256	8.4
2021-03-10	16:00:00	29.3	0	44	256	6.9
2021-03-10	17:00:00	28.4	0	45	233	6
2021-03-10	18:00:00	26.2	0	51	227	8.3
2021-03-10	19:00:00	25.1	0	54	241	6.5
2021-03-10	20:00:00	24.8	0	55	91	3.7
2021-03-10	21:00:00	23.9	0	66	275	2.2
2021-03-10	22:00:00	23	0	71	321	1.9
2021-03-10	23:00:00	22.5	0	71	315	2.5
2021-03-11	00:00:00	21.6	0	74	327	2.1
2021-03-11	01:00:00	20.9	0	80	329	1.7
2021-03-11	02:00:00	20.4	0	84	275	0.7
2021-03-11	03:00:00	19.3	0	86	267	0.6
2021-03-11	04:00:00	18.7	0	88	323	0.7
2021-03-11	05:00:00	18.6	0	89	274	1.8
2021-03-11	06:00:00	18.4	0	90	276	1.7
2021-03-11	07:00:00	21	0	91	100	1.2
2021-03-11	08:00:00	26.8	0	58	127	1.2
2021-03-11	09:00:00	28.6	0	44	275	2.4
2021-03-11	10:00:00	28.5	0	48	258	4.5
2021-03-11	11:00:00	29	0	46	268	8.2
2021-03-11	12:00:00	28.7	0	46	270	7.6
2021-03-11	13:00:00	28.4	0	50	271	7.1
2021-03-11	14:00:00	28.7	0	50	237	6.8
2021-03-11	15:00:00	28.6	0	49	264	7.4
2021-03-11	16:00:00	27.9	0	50	261	7.5
2021-03-11	17:00:00	27.4	0	52	274	6.3
2021-03-11	18:00:00	25.4	0	58	276	5.3
2021-03-11	19:00:00	22.8	0	68	301	3.5
2021-03-11	20:00:00	21.5	0	73	302	1.8
2021-03-11	21:00:00	21.9	0	73	197	3.7
2021-03-11	22:00:00	21.9	0	73	163	2.3
2021-03-11	23:00:00	21.4	0	77	182	1.2
2021-03-12	00:00:00	20.7	0	81	27	0.5
2021-03-12	01:00:00	19.6	0	84	298	1.3
2021-03-12	02:00:00	19.3	0	86	323	1.2
2021-03-12	03:00:00	18.8	0	87	316	0
2021-03-12	04:00:00	18.9	0	89	256	0.1
2021-03-12	05:00:00	18.8	0	90	235	1.7
2021-03-12	06:00:00	18.5	0	90	310	1.2
2021-03-12	07:00:00	20.6	0	89	2	0
2021-03-12	08:00:00	24.9	0	67	29	2.5
2021-03-12	09:00:00	27	0	57	283	3.5
2021-03-12	10:00:00	28.1	0	53	281	5.5
2021-03-12	11:00:00	27.8	0	55	248	6.7
2021-03-12	12:00:00	28.4	0	53	257	8
2021-03-12	13:00:00	30	0	47	257	7.2
2021-03-12	14:00:00	29.6	0	48	258	7
2021-03-12	15:00:00	29.1	0	46	239	5.6
2021-03-12	16:00:00	29.6	0	45	255	5.4
2021-03-12	17:00:00	28.8	0	49	266	3.8
2021-03-12	18:00:00	26.9	0	55	285	3.4
2021-03-12	19:00:00	24.4	0	64	319	1.7
2021-03-12	20:00:00	22.8	0	72	356	2.2
2021-03-12	21:00:00	22.1	0	75	345	1.9
2021-03-12	22:00:00	21.4	0	77	318	2.4
2021-03-12	23:00:00	21	0	81	320	2.3
2021-03-13	00:00:00	20.1	0	84	319	2.1
2021-03-13	01:00:00	20	0	85	307	1.5
2021-03-13	02:00:00	19.4	0	87	314	1.1
2021-03-13	03:00:00	19.7	0	89	31	1.7
2021-03-13	04:00:00	19	0	89	339	0.7
2021-03-13	05:00:00	18.3	0	90	290	0
2021-03-13	06:00:00	18	0	90	276	1.6
2021-03-13	07:00:00	20.5	0	91	2	0.4
2021-03-13	08:00:00	24.5	0	69	310	1.5
2021-03-13	09:00:00	27	0	60	136	1.4
2021-03-13	10:00:00	28.1	0	55	215	2.5
2021-03-13	11:00:00	28	0	55	255	6.2
2021-03-13	12:00:00	28.1	0	55	258	6.9
2021-03-13	13:00:00	28.2	0	54	260	8
2021-03-13	14:00:00	28.5	0	54	270	7.4
2021-03-13	15:00:00	28.2	0	55	275	8.5
2021-03-13	16:00:00	27.8	0	56	256	5.8
2021-03-13	17:00:00	25.6	0	64	255	5.9
2021-03-13	18:00:00	24.2	0	68	258	4.1
2021-03-13	19:00:00	22.5	0	79	277	4.9
2021-03-13	20:00:00	21.9	0	81	275	2.3
2021-03-13	21:00:00	21	0	84	285	0.8
2021-03-13	22:00:00	21.7	0	82	290	1.5
2021-03-13	23:00:00	21.8	0	81	284	2.5
2021-03-14	00:00:00	21.5	0	85	286	2.3
2021-03-14	01:00:00	20.9	0	86	292	1.4
2021-03-14	02:00:00	20.4	0	87	305	0.4
2021-03-14	03:00:00	20.5	0	89	314	0.8
2021-03-14	04:00:00	20.1	0	89	202	0
2021-03-14	05:00:00	19.7	0	89	183	1.6
2021-03-14	06:00:00	19.3	0	90	332	0.7
2021-03-14	07:00:00	20.4	0	90	265	0
2021-03-14	08:00:00	24.6	0	71	286	1.4
2021-03-14	09:00:00	27.6	0	55	301	2.5
2021-03-14	10:00:00	28.3	0	55	282	5.3
2021-03-14	11:00:00	29.2	0	52	278	7
2021-03-14	12:00:00	29.9	0	50	266	6.4
2021-03-14	13:00:00	28.6	0	51	254	7
2021-03-14	14:00:00	29.4	0	45	250	7.1
2021-03-14	15:00:00	30	0	44	247	6.6
2021-03-14	16:00:00	28.4	0	49	248	6.2
2021-03-14	17:00:00	27.6	0	48	271	5.7
2021-03-14	18:00:00	26.1	0	55	284	4.5
2021-03-14	19:00:00	24.5	0	64	309	2.4
2021-03-14	20:00:00	23.4	0	67	295	2.4
2021-03-14	21:00:00	22.1	0	71	332	1.4
2021-03-14	22:00:00	21.6	0	74	301	1.9
2021-03-14	23:00:00	21.3	0	75	324	2.1
2021-03-15	00:00:00	20.5	0	79	252	1.2
2021-03-15	01:00:00	20.6	0	82	258	0.8
2021-03-15	02:00:00	21.1	0	81	284	0.5
2021-03-15	03:00:00	20.9	0	82	290	0.6
2021-03-15	04:00:00	21	0	82	271	2
2021-03-15	05:00:00	20.7	0	83	229	0.6
2021-03-15	06:00:00	19.9	0	85	331	1.4
2021-03-15	07:00:00	21	0	87	275	1.2
2021-03-15	08:00:00	24.9	0	66	259	2.8
2021-03-15	09:00:00	27.8	0	54	267	1.9
2021-03-15	10:00:00	29	0	52	279	4.7
2021-03-15	11:00:00	28.5	0	54	262	8.2
2021-03-15	12:00:00	29.4	0	45	266	8.3
2021-03-15	13:00:00	29.3	0	46	266	8.8
2021-03-15	14:00:00	29.4	0	42	257	7.8
2021-03-15	15:00:00	29.6	0	43	272	8
2021-03-15	16:00:00	27.9	0	50	263	7.5
2021-03-15	17:00:00	28.8	0	48	277	5.2
2021-03-15	18:00:00	26.8	0	53	304	3.9
2021-03-15	19:00:00	24.3	0	64	296	2.6
2021-03-15	20:00:00	23.3	0	70	317	2.1
2021-03-15	21:00:00	23	0	71	282	1.6
2021-03-15	22:00:00	22.6	0	74	284	1.9
2021-03-15	23:00:00	21.4	0	79	288	1
2021-03-16	00:00:00	21.2	0	82	270	1.5
2021-03-16	01:00:00	21.9	0	79	306	1.7
2021-03-16	02:00:00	21.9	0	79	309	1.8
2021-03-16	03:00:00	21.9	0	79	272	2.3
2021-03-16	04:00:00	21.4	0	80	282	3.4
2021-03-16	05:00:00	21.3	0	81	278	1.9
2021-03-16	06:00:00	21.1	0	81	272	1.9
2021-03-16	07:00:00	21	0	80	285	3
2021-03-16	08:00:00	22.5	0	75	277	2.4
2021-03-16	09:00:00	25	0	66	313	3.2
2021-03-16	10:00:00	26.9	0	54	278	4
2021-03-16	11:00:00	27.7	0	55	266	7.6
2021-03-16	12:00:00	27	0	53	261	7.9
2021-03-16	13:00:00	27.9	0	45	277	7.9
2021-03-16	14:00:00	28.6	0	46	265	7
2021-03-16	15:00:00	29.1	0	39	272	6.9
2021-03-16	16:00:00	28.4	0	40	259	5.8
2021-03-16	17:00:00	27.3	0	45	272	5.7
2021-03-16	18:00:00	24.9	0	57	279	4.8
2021-03-16	19:00:00	24	0	59	316	1.6
2021-03-16	20:00:00	22.4	0	66	293	0.9
2021-03-16	21:00:00	22.4	0	70	284	1.6
2021-03-16	22:00:00	22	0	74	325	1.4
2021-03-16	23:00:00	22.1	0	75	280	0.9
2021-03-17	00:00:00	21.9	0	75	309	1.9
2021-03-17	01:00:00	21.5	0	77	287	1.5
2021-03-17	02:00:00	21.1	0	80	289	0.4
2021-03-17	03:00:00	21.1	0	81	337	0.8
2021-03-17	04:00:00	20.8	0	82	321	1.1
2021-03-17	05:00:00	20.6	0	83	318	0.3
2021-03-17	06:00:00	19.5	0	86	346	0.2
2021-03-17	07:00:00	23.1	0	89	322	0.5
2021-03-17	08:00:00	27.2	0	57	299	1.7
2021-03-17	09:00:00	27.8	0	56	294	4.1
2021-03-17	10:00:00	28.2	0	56	286	5.1
2021-03-17	11:00:00	28.3	0	53	277	7.8
2021-03-17	12:00:00	29	0	49	268	8.3
2021-03-17	13:00:00	29.4	0	44	277	7.4
2021-03-17	14:00:00	30.5	0	41	280	8.1
2021-03-17	15:00:00	28.2	0	46	287	7.2
2021-03-17	16:00:00	28.5	0	45	279	6
2021-03-17	17:00:00	24.7	0	58	273	5.2
2021-03-17	18:00:00	23.6	0	63	300	3.6
2021-03-17	19:00:00	22.7	0	66	284	2.6
2021-03-17	20:00:00	22.5	0	68	265	2.3
2021-03-17	21:00:00	21.7	0	72	292	3.3
2021-03-17	22:00:00	20.7	0	77	294	1.6
2021-03-17	23:00:00	20.6	0	79	288	1.5
2021-03-18	00:00:00	20.1	0	81	282	0.8
2021-03-18	01:00:00	20.2	0	81	295	1.3
2021-03-18	02:00:00	19.6	0	83	332	1.3
2021-03-18	03:00:00	19.5	0	84	271	0.7
2021-03-18	04:00:00	19.5	0	83	297	1.2
2021-03-18	05:00:00	18.5	0	86	40	0.5
2021-03-18	06:00:00	17.9	0	88	297	1.5
2021-03-18	07:00:00	19.3	0	90	309	1.3
2021-03-18	08:00:00	23.9	0	69	286	1.9
2021-03-18	09:00:00	26.5	0	57	235	2.5
2021-03-18	10:00:00	27.3	0	51	274	5.4
2021-03-18	11:00:00	28.3	0	49	280	7.5
2021-03-18	12:00:00	27.9	0	48	258	7
2021-03-18	13:00:00	27.6	0	46	264	6.9
2021-03-18	14:00:00	27.9	0	43	275	7.6
2021-03-18	15:00:00	26.6	0	45	277	6.7
2021-03-18	16:00:00	28	0	44	265	5.4
2021-03-18	17:00:00	25.7	0	54	270	5.3
2021-03-18	18:00:00	23.7	0	62	297	3.7
2021-03-18	19:00:00	21.9	0	71	297	3.4
2021-03-18	20:00:00	20.9	0	75	305	1.8
2021-03-18	21:00:00	20.2	0	77	294	2
2021-03-18	22:00:00	20	0	79	290	3
2021-03-18	23:00:00	19.5	0	80	333	1.4
2021-03-19	00:00:00	19.3	0	82	236	2.3
2021-03-19	01:00:00	18.6	0	83	339	1.3
2021-03-19	02:00:00	18.6	0	85	46	0.2
2021-03-19	03:00:00	18.9	0	86	274	1
2021-03-19	04:00:00	18.4	0	87	266	1
2021-03-19	05:00:00	17.9	0	88	293	0.7
2021-03-19	06:00:00	18.2	0	88	350	1
2021-03-19	07:00:00	19.2	0	89	353	0.3
2021-03-19	08:00:00	23.5	0	67	307	1.2
2021-03-19	09:00:00	25	0	57	11	1.7
2021-03-19	10:00:00	27.4	0	46	273	3
2021-03-19	11:00:00	27.2	0	51	270	5.8
2021-03-19	12:00:00	28.6	0	42	284	6.1
2021-03-19	13:00:00	28.2	0	41	281	5.7
2021-03-19	14:00:00	29	0	42	256	5.9
2021-03-19	15:00:00	29.1	0	35	258	8
2021-03-19	16:00:00	27.8	0	41	268	5.9
2021-03-19	17:00:00	26.7	0	44	278	5.2
2021-03-19	18:00:00	24	0	57	295	3.5
2021-03-19	19:00:00	21.7	0	67	310	1.8
2021-03-19	20:00:00	20.5	0	75	346	2
2021-03-19	21:00:00	19.3	0	77	337	1.2
2021-03-19	22:00:00	19.3	0	81	348	0
2021-03-19	23:00:00	19	0	81	214	1.2
2021-03-20	00:00:00	20	0	80	269	2.7
2021-03-20	01:00:00	19.3	0	84	336	0.9
2021-03-20	02:00:00	18.9	0	87	275	0.9
2021-03-20	03:00:00	18.6	0	88	346	0.2
2021-03-20	04:00:00	18.2	0	89	161	0
2021-03-20	05:00:00	17.9	0	89	136	0.1
2021-03-20	06:00:00	18.5	0	90	114	0.6
2021-03-20	07:00:00	19.9	0	89	123	0.3
2021-03-20	08:00:00	26.6	0	52	106	1.1
2021-03-20	09:00:00	27	0	55	259	4.1
2021-03-20	10:00:00	26.9	0	58	268	7.3
2021-03-20	11:00:00	28.5	0	47	268	6.5
2021-03-20	12:00:00	28.1	0	51	266	8
2021-03-20	13:00:00	29.5	0	42	262	6.7
2021-03-20	14:00:00	29.8	0	38	239	5.2
2021-03-20	15:00:00	29.9	0	38	251	6.4
2021-03-20	16:00:00	28.8	0	41	245	6.8
2021-03-20	17:00:00	27	0	46	269	6.4
2021-03-20	18:00:00	24.5	0	58	310	3.6
2021-03-20	19:00:00	22	0	68	293	1
2021-03-20	20:00:00	20.9	0	73	254	1.6
2021-03-20	21:00:00	20.6	0	75	327	2.2
2021-03-20	22:00:00	19.7	0	80	304	0.1
2021-03-20	23:00:00	19.3	0	83	53	0.7
2021-03-21	00:00:00	18.9	0	85	118	0.6
2021-03-21	01:00:00	18.7	0	87	108	0.3
2021-03-21	02:00:00	18.7	0	87	117	0.1
2021-03-21	03:00:00	18.3	0	87	32	0.7
2021-03-21	04:00:00	17.8	0	88	4	0.5
2021-03-21	05:00:00	17.8	0	89	50	0.7
2021-03-21	06:00:00	17.8	0	90	308	1.1
2021-03-21	07:00:00	19.1	0	91	344	0
2021-03-21	08:00:00	24.6	0	76	149	0.2
2021-03-21	09:00:00	27.7	0	53	277	2.6
2021-03-21	10:00:00	28.2	0	53	269	5
2021-03-21	11:00:00	28.5	0	51	268	7.5
2021-03-21	12:00:00	29.2	0	46	276	7.6
2021-03-21	13:00:00	29.4	0	41	283	7.7
2021-03-21	14:00:00	28.9	0	43	274	7.7
2021-03-21	15:00:00	26.9	0	52	266	6
2021-03-21	16:00:00	26.1	0	55	282	4.8
2021-03-21	17:00:00	25.8	0	53	276	3.6
2021-03-21	18:00:00	24.5	0	58	277	3.5
2021-03-21	19:00:00	23.3	0	66	290	2.8
2021-03-21	20:00:00	22.4	0	71	294	1
2021-03-21	21:00:00	22.2	0	70	319	1.3
2021-03-21	22:00:00	21.6	0	74	250	1
2021-03-21	23:00:00	21.7	0	74	275	2.4
2021-03-22	00:00:00	21	0	76	215	0.8
2021-03-22	01:00:00	21.3	0	75	296	1.4
2021-03-22	02:00:00	21	0	79	11	0.2
2021-03-22	03:00:00	21	0	79	288	1.3
2021-03-22	04:00:00	21.4	0	79	39	1.3
2021-03-22	05:00:00	21.5	0	78	1	1.6
2021-03-22	06:00:00	20.9	0	79	325	2.7
2021-03-22	07:00:00	21.6	0	79	266	3.2
2021-03-22	08:00:00	23.8	0	69	277	3.7
2021-03-22	09:00:00	26.6	0	58	299	3.6
2021-03-22	10:00:00	26.8	0	58	271	5.2
2021-03-22	11:00:00	28.2	0	55	267	6.5
2021-03-22	12:00:00	28.6	0	50	276	6.6
2021-03-22	13:00:00	28.4	0	49	254	7.2
2021-03-22	14:00:00	28.3	0	48	278	10.5
2021-03-22	15:00:00	27.4	0	50	277	8.6
2021-03-22	16:00:00	25.6	0	54	273	7.1
2021-03-22	17:00:00	25.3	0	55	282	4.5
2021-03-22	18:00:00	23.5	0	62	286	3.7
2021-03-22	19:00:00	21.9	0	68	292	2.5
2021-03-22	20:00:00	20.6	0	74	316	2.5
2021-03-22	21:00:00	20.4	0	76	295	2.7
2021-03-22	22:00:00	20.1	0	77	334	0.1
2021-03-22	23:00:00	19.7	0	79	292	1.4
2021-03-23	00:00:00	19.9	0	79	251	1.9
2021-03-23	01:00:00	20	0	79	275	1.1
2021-03-23	02:00:00	19.9	0	80	278	3.4
2021-03-23	03:00:00	19.3	0	81	307	1.9
2021-03-23	04:00:00	19	0	83	262	0.1
2021-03-23	05:00:00	18.3	0	85	254	0.6
2021-03-23	06:00:00	17.7	0	87	297	1.4
2021-03-23	07:00:00	18.7	0	88	92	0.3
2021-03-23	08:00:00	24.4	0	67	259	2.5
2021-03-23	09:00:00	25.5	0	62	274	4.1
2021-03-23	10:00:00	27.3	0	55	301	4.6
2021-03-23	11:00:00	28.3	0	51	289	6.6
2021-03-23	12:00:00	27.9	0	49	271	7.7
2021-03-23	13:00:00	27.1	0	52	255	6.4
2021-03-23	14:00:00	28.7	0	47	262	6.8
2021-03-23	15:00:00	28.5	0	47	273	7.3
2021-03-23	16:00:00	26.9	0	51	277	7.6
2021-03-23	17:00:00	25.1	0	57	289	5.8
2021-03-23	18:00:00	23	0	63	284	4.3
2021-03-23	19:00:00	22.2	0	66	307	2.3
2021-03-23	20:00:00	22.2	0	67	282	2.4
2021-03-23	21:00:00	21.7	0	71	279	2.2
2021-03-23	22:00:00	21.2	0	74	283	2.5
2021-03-23	23:00:00	20.6	0	77	300	1.8
2021-03-24	00:00:00	20.2	0	80	314	3.1
2021-03-24	01:00:00	19.7	0	83	321	1.2
2021-03-24	02:00:00	19.8	0	84	228	0.1
2021-03-24	03:00:00	19.7	0	84	303	0.6
2021-03-24	04:00:00	19.8	0	84	334	1
2021-03-24	05:00:00	19.6	0	85	360	0.7
2021-03-24	06:00:00	19.4	0	86	261	1.6
2021-03-24	07:00:00	20.4	0	86	337	0.4
2021-03-24	08:00:00	22.9	0	74	251	3.2
2021-03-24	09:00:00	24.5	0	67	288	3.6
2021-03-24	10:00:00	27.9	0	54	274	4.7
2021-03-24	11:00:00	26.6	0	57	264	7.1
2021-03-24	12:00:00	27.2	0	52	271	8
2021-03-24	13:00:00	28.3	0	47	276	7.6
2021-03-24	14:00:00	28.7	0	45	284	8.5
2021-03-24	15:00:00	28.9	0	45	281	7.5
2021-03-24	16:00:00	28.4	0	47	282	6.8
2021-03-24	17:00:00	24.6	0	60	278	6.6
2021-03-24	18:00:00	23.7	0	63	287	3.6
2021-03-24	19:00:00	22.3	0	68	294	3.2
2021-03-24	20:00:00	21.5	0	72	286	2.2
2021-03-24	21:00:00	21.2	0	73	292	2.4
2021-03-24	22:00:00	20.6	0	76	285	2.8
2021-03-24	23:00:00	20.1	0	79	331	1.8
2021-03-25	00:00:00	19.6	0	81	335	0.7
2021-03-25	01:00:00	19.4	0	82	339	0.9
2021-03-25	02:00:00	18.8	0	84	278	0.7
2021-03-25	03:00:00	18.7	0	86	320	1.6
2021-03-25	04:00:00	18.5	0	87	335	0.8
2021-03-25	05:00:00	18.3	0	88	244	1.7
2021-03-25	06:00:00	18.4	0	87	285	2.4
2021-03-25	07:00:00	19.6	0	87	268	1.2
2021-03-25	08:00:00	22.8	0	70	257	2.4
2021-03-25	09:00:00	25	0	63	294	3.8
2021-03-25	10:00:00	26.6	0	56	287	6.2
2021-03-25	11:00:00	26.6	0	57	280	6
2021-03-25	12:00:00	26.7	0	55	270	7.5
2021-03-25	13:00:00	26.4	0	53	249	7.1
2021-03-25	14:00:00	26.8	0	52	276	7.2
2021-03-25	15:00:00	27.7	0	48	275	7.2
2021-03-25	16:00:00	26.1	0	53	280	7.4
2021-03-25	17:00:00	25.6	0	55	279	4.8
2021-03-25	18:00:00	22.8	0	63	288	5.5
2021-03-25	19:00:00	21.3	0	70	297	3
2021-03-25	20:00:00	20.6	0	73	309	1.7
2021-03-25	21:00:00	20.3	0	76	276	1.7
2021-03-25	22:00:00	19.9	0	78	263	1.1
2021-03-25	23:00:00	19.6	0	81	281	0.7
2021-03-26	00:00:00	20	0	78	283	2.9
2021-03-26	01:00:00	18.7	0	82	318	1.1
2021-03-26	02:00:00	18.6	0	85	329	1.5
2021-03-26	03:00:00	18.6	0	86	298	0.2
2021-03-26	04:00:00	17.8	0	87	263	1.1
2021-03-26	05:00:00	18.2	0	88	272	2.9
2021-03-26	06:00:00	18.1	0	88	290	2.5
2021-03-26	07:00:00	18.5	0	89	270	1.9
2021-03-26	08:00:00	21.6	0	76	235	1.4
2021-03-26	09:00:00	23.7	0	66	290	3
2021-03-26	10:00:00	25.9	0	58	292	3.4
2021-03-26	11:00:00	26.5	0	55	248	4.9
2021-03-26	12:00:00	27	0	56	279	6.8
2021-03-26	13:00:00	27.1	0	51	273	6.6
2021-03-26	14:00:00	27.4	0	48	277	7
2021-03-26	15:00:00	27.1	0	51	277	7.4
2021-03-26	16:00:00	25.6	0	54	275	7.3
2021-03-26	17:00:00	24.5	0	57	280	5.8
2021-03-26	18:00:00	22	0	66	301	3.8
2021-03-26	19:00:00	20.6	0	73	288	2.6
2021-03-26	20:00:00	20.2	0	75	296	3.1
2021-03-26	21:00:00	19.3	0	78	288	1.4
2021-03-26	22:00:00	19	0	81	305	2.5
2021-03-26	23:00:00	18	0	83	306	0.3
2021-03-27	00:00:00	17.9	0	86	315	0.1
2021-03-27	01:00:00	18.7	0	85	300	0
2021-03-27	02:00:00	19.2	0	83	231	1.8
2021-03-27	03:00:00	19.5	0	79	297	2.5
2021-03-27	04:00:00	19	0	81	298	1.8
2021-03-27	05:00:00	19	0	82	263	2.8
2021-03-27	06:00:00	18.4	0	84	266	1.2
2021-03-27	07:00:00	19.3	0	85	273	2.4
2021-03-27	08:00:00	20.4	0	78	261	2.2
2021-03-27	09:00:00	23.8	0	64	288	3.6
2021-03-27	10:00:00	24.7	0	61	262	4.5
2021-03-27	11:00:00	25.8	0	55	271	6.6
2021-03-27	12:00:00	26.5	0	53	231	4.9
2021-03-27	13:00:00	27.1	0	50	286	5.4
2021-03-27	14:00:00	26.7	0	51	284	6.8
2021-03-27	15:00:00	26.3	0	53	271	7.1
2021-03-27	16:00:00	26.8	0	49	283	5.9
2021-03-27	17:00:00	25.3	0	53	266	5.9
2021-03-27	18:00:00	21.9	0	69	276	4.5
2021-03-27	19:00:00	20.7	0	73	285	3.4
2021-03-27	20:00:00	19.9	0	74	288	3.1
2021-03-27	21:00:00	19.1	0	77	310	1.3
2021-03-27	22:00:00	18.6	0	80	279	1.6
2021-03-27	23:00:00	17.9	0	82	301	0.9
2021-03-28	00:00:00	18.4	0	84	266	1.9
2021-03-28	01:00:00	17.8	0	85	291	0.7
2021-03-28	02:00:00	17.7	0	87	21	0
2021-03-28	03:00:00	17.4	0	89	251	2.2
2021-03-28	04:00:00	17.9	0	88	299	1.2
2021-03-28	05:00:00	18.1	0	89	273	0.9
2021-03-28	06:00:00	18.2	0	89	275	2.8
2021-03-28	07:00:00	19.3	0	89	291	0.2
2021-03-28	08:00:00	22.9	0	71	280	1.7
2021-03-28	09:00:00	25.4	0	60	295	3.8
2021-03-28	10:00:00	26.4	0	55	291	5.5
2021-03-28	11:00:00	27.2	0	49	281	4.9
2021-03-28	12:00:00	28.3	0	47	278	6.2
2021-03-28	13:00:00	28.1	0	46	275	8.2
2021-03-28	14:00:00	27.7	0	48	274	7.9
2021-03-28	15:00:00	27.6	0	46	277	7.1
2021-03-28	16:00:00	26.6	0	52	273	6.9
2021-03-28	17:00:00	24.5	0	56	286	6.9
2021-03-28	18:00:00	22.1	0	65	301	4.7
2021-03-28	19:00:00	20.5	0	73	303	1.9
2021-03-28	20:00:00	20	0	76	295	1.1
2021-03-28	21:00:00	19.5	0	80	304	1.8
2021-03-28	22:00:00	19.1	0	81	328	0.8
2021-03-28	23:00:00	19.3	0	83	319	1.4
2021-03-29	00:00:00	19.6	0	81	316	0.4
2021-03-29	01:00:00	19.7	0	81	327	1.7
2021-03-29	02:00:00	19.6	0	81	245	1.8
2021-03-29	03:00:00	19.2	0	84	319	0.2
2021-03-29	04:00:00	18.5	0	86	331	0.3
2021-03-29	05:00:00	18.1	0	87	263	1
2021-03-29	06:00:00	17.8	0	88	24	0.2
2021-03-29	07:00:00	18.7	0	89	326	1
2021-03-29	08:00:00	23.6	0	68	294	2.6
2021-03-29	09:00:00	24.4	0	62	304	3.4
2021-03-29	10:00:00	25.6	0	58	294	3.9
2021-03-29	11:00:00	26.9	0	53	276	5.8
2021-03-29	12:00:00	28.1	0	45	284	7.3
2021-03-29	13:00:00	28.1	0	44	271	8
2021-03-29	14:00:00	28	0	45	259	6.2
2021-03-29	15:00:00	28.3	0	43	282	7.1
2021-03-29	16:00:00	26.1	0	51	274	7
2021-03-29	17:00:00	23.6	0	62	271	6.3
2021-03-29	18:00:00	22.5	0	63	308	3.5
2021-03-29	19:00:00	21.8	0	66	294	1.6
2021-03-29	20:00:00	21.7	0	69	267	2.5
2021-03-29	21:00:00	20.6	0	75	310	2.8
2021-03-29	22:00:00	20.3	0	77	336	2
2021-03-29	23:00:00	19.9	0	78	309	1.6
2021-03-30	00:00:00	19.7	0	81	114	0.6
2021-03-30	01:00:00	19.5	0	80	291	0.8
2021-03-30	02:00:00	19.5	0	80	329	1.9
2021-03-30	03:00:00	18.7	0	84	181	0.6
2021-03-30	04:00:00	18.4	0	85	280	0
2021-03-30	05:00:00	18.4	0	86	333	2
2021-03-30	06:00:00	18	0	87	307	1
2021-03-30	07:00:00	19.2	0	88	82	0.6
2021-03-30	08:00:00	22.1	0	73	247	2.3
2021-03-30	09:00:00	24.1	0	64	272	3.1
2021-03-30	10:00:00	24.2	0	64	274	5.6
2021-03-30	11:00:00	26.1	0	57	276	6.4
2021-03-30	12:00:00	25.2	0	57	272	5.3
2021-03-30	13:00:00	28.1	0	48	281	5.5
2021-03-30	14:00:00	28	0	49	270	6.8
2021-03-30	15:00:00	27.6	0	50	279	7.1
2021-03-30	16:00:00	24.4	0	56	274	4
2021-03-30	17:00:00	22.4	0	66	290	5.2
2021-03-30	18:00:00	21.2	0	68	286	3.4
2021-03-30	19:00:00	20.4	0	73	278	1.6
2021-03-30	20:00:00	20.5	0	73	269	1.4
2021-03-30	21:00:00	20.3	0	75	297	2.2
2021-03-30	22:00:00	19.7	0	79	336	1.7
2021-03-30	23:00:00	18.8	0	81	287	1.1
