# Supplementary material for: Enhancing the growth, yield and physiological response of two lettuce (Lactuca sativa L.) cultivars through NFT system optimization
Source: Front Plant Sci. 2025 Aug 5;16:1639002. doi: 10.3389/fpls.2025.1639002 (PMC12361213; doi:10.3389/fpls.2025.1639002)
Supplement: Supplementary file 1 [file SupplementaryFile1.zip › Supplementary Material/Table 2.XLSX]

## Sheet: Raw data
Rp	NFT	cv.	root lenght	plant height	FW_roots	DW_roots	FW_stems	DW_stems	FW_leaves	DW_leaves	FW_heads	DW_heads	FW_total	DW_total	Yield	Total chlorophyll	SPAD	NR
1	M1	S	22	34	28	1.01	29	1.41	192	8.37	221	9.78	249	10.79	5.89333	2.52492	33.5	1.19029
2	M1	S	23	32	22	0.9	20	0.83	167	7	187	7.83	209	8.73	4.98667	2.4577	37.4	1.26796
3	M1	S	22	30	40	1.77	35	2.47	244	13.02	279	15.49	319	17.26	7.44	2.69731	23.5	1.13204
4	M1	S	20	33	24	0.68	28	1.82	198	10.54	226	12.36	250	13.04	6.02667	2.23604	29.9	1.50097
5	M1	S	19	35	26	1.22	33	1.88	224	10.08	257	11.96	283	13.18	6.85333	2.32424	47.1	1.48155
6	M1	S	19	38	28	1.07	34	2.01	201	9.09	235	11.1	263	12.17	6.26667	2.0417	28.8	1.39417
7	M1	S	16	34	33	1.51	32	1.8	206	8.72	238	10.52	271	12.03	6.34667	2.49641	25.6	0.899029
8	M1	S	20	36	43	1.68	36	1.97	233	10.33	269	12.3	312	13.98	7.17333	2.41446	29.4	1.46214
9	M1	S	20	34	44	1.98	38	2.21	266	10.92	304	13.13	348	15.11	8.10667	2.48815	31.6	1.19029
10	M1	S	18	32	44	1.7	33	1.72	251	9	284	10.72	328	12.42	7.57333	3.5536	32.5	1.3165
1	M1	T	22	43	32.07	1.03	85	4.37	253	14.77	338	19.14	370.07	20.17	9.01333	1.95863	30.9	1.67573
2	M1	T	16	38	26	0.82	47	2.02	192	10	239	12.02	265	12.84	6.37333	2.34219	21.3	0.792233
3	M1	T	17	29	32	2	51	3	209	12	260	15	292	17	6.93333	1.93929	27.2	1.27767
4	M1	T	22	30	58	2.11	100	4.01	376	45	476	49.01	534	51.12	12.6933	1.56089	31.5	1.03495
5	M1	T	20	36	26	1.21	41	2.25	239	12	280	14.25	306	15.46	7.46667	1.90683	23.2	0.869903
6	M1	T	12	36	23	0.99	51	1.38	178	9.16	229	10.54	252	11.53	6.10667	1.90401	36.3	1.54951
7	M1	T	17	39	22	0.96	53	3	180	9.89	233	12.89	255	13.85	6.21333	1.93929	41	1.4233
8	M1	T	26	39	43	2	73	4	287	14	360	18	403	20	9.6	2.06277	30.2	1.46214
9	M1	T	23	35	31	1.2	58	2.76	217	11	275	13.76	306	14.96	7.33333	2.25852	33.1	1.45243
10	M1	T	25	32	45	1.3	76	3.33	266	19	342	22.33	387	23.63	9.12	1.75462	22.9	1.50097
1	M2	S	28	39	26	1.77	42	2.14	190	9.99	232	12.13	258	13.9	9.79556	2.49422	29.5	1.56893
2	M2	S	18	40	26	1.54	54	2.38	253	14.48	307	16.86	333	18.4	12.9622	4.93552	24.4	1.9767
3	M2	S	25	42	24.41	1.41	50	2.74	223	11.55	273	14.29	297.41	15.7	11.5267	4.25459	49.6	1.66602
4	M2	S	26	32	39	2.06	57	2.95	273	12.92	330	15.87	369	17.93	13.9333	3.94374	24.4	1.8699
5	M2	S	22	37	30.81	1.77	55.55	3.12	283	14.68	338.55	17.8	369.36	19.57	14.2943	3.5207	27.9	1.46214
6	M2	S	19	42	35.34	1.68	100	5.01	330	14.17	430	19.18	465.34	20.86	18.1556	2.93309	21.9	1.60777
7	M2	S	16	37	30.66	1.29	45	2.34	202	11.12	247	13.46	277.66	14.75	10.4289	2.7844	24.7	1.59806
8	M2	S	18	38	47.37	1.81	65	2.47	259	12.26	324	14.73	371.37	16.54	13.68	2.62591	26.3	1.43301
9	M2	S	21	34	53.86	2.14	59	2.39	321	12.73	380	15.12	433.86	17.26	16.0444	2.72658	32.7	1.56893
10	M2	S	20	35	47.33	1.95	63	2.76	261	13.43	324	16.19	371.33	18.14	13.68	3.27129	22.1	1.34563
1	M2	T	22	39	24.31	1.09	86	2.86	254	9.57	340	12.43	364.31	13.52	14.3556	3.41454	28.9	2.65631
2	M2	T	18	35	21.85	0.83	62	2.52	145	10.1	207	12.62	228.85	13.45	8.74	3.20531	32.9	2.36505
3	M2	T	27	45	24.61	1.37	95	3.95	227	13.2	322	17.15	346.61	18.52	13.5956	3.64662	46.5	2.2
4	M2	T	20	45	42.51	1.75	98	3.66	260	14.98	358	18.64	400.51	20.39	15.1156	3.79654	26.5	2.18058
5	M2	T	22	38	59.7	2.89	160	5.61	458	18.12	618	23.73	677.7	26.62	26.0933	3.65297	32.6	2.01553
6	M2	T	15	42	18.09	1.02	69	2.22	163	7.76	232	9.98	250.09	11	9.79556	3.7132	19.8	1.37476
7	M2	T	16	37	18.3	0.63	47	2.12	140	7.34	187	9.46	205.3	10.09	7.89556	3.71746	26.5	1.63689
8	M2	T	17	40	47.37	1.85	118	4.28	325	10.69	443	14.97	490.37	16.82	18.7044	3.18341	24.5	1.66602
9	M2	T	22	42	31.69	1.35	93	4.02	267	13.73	360	17.75	391.69	19.1	15.2	3.40815	48.7	1.65631
10	M2	T	16	47	31.73	1.34	73	2.93	208	11.93	281	14.86	312.73	16.2	11.8644	2.84702	47.7	1.96699
1	M3	S	30	38	48.15	2.15	64	3.31	345	16.27	409	19.58	457.15	21.73	13.6333	1.59581	29.7	1.54951
2	M3	S	22	42	24.97	1.33	60	3.03	217	12.41	277	15.44	301.97	16.77	9.23333	1.87165	47.6	1.49126
3	M3	S	23	42	36.09	1.55	63	3.4	210	11.63	273	15.03	309.09	16.58	9.1	1.89872	31.2	1.40388
4	M3	S	29	40	30.92	1.29	57	3.28	266	14.86	323	18.14	353.92	19.43	10.7667	1.98479	22.2	1.51068
5	M3	S	23	40	82.62	3.37	73	4.14	416	21.48	489	25.62	571.62	28.99	16.3	1.88199	23.8	1.41359
6	M3	S	18	40	41.62	1.91	54	2.72	259	14.91	313	17.63	354.62	19.54	10.4333	1.69952	45.2	1.20971
7	M3	S	20	45	29.29	1.45	56	2.87	315	13.39	371	16.26	400.29	17.71	12.3667	1.75851	30.8	1.41359
8	M3	S	19	40	27.89	1.19	47	2.71	230	12.93	277	15.64	304.89	16.83	9.23333	1.71593	23.9	1.4233
9	M3	S	17	40	25.56	1.28	55	2.29	213	9.74	268	12.03	293.56	13.31	8.93333	2.88108	25.1	1.58835
10	M3	S	20	40	44.74	1.49	60	2.78	261	13.36	321	16.14	365.74	17.63	10.7	1.86009	44.1	1.21942
1	M3	T	22	50	32.92	1.43	98	4.09	227	11.71	325	15.8	357.92	17.23	10.8333	1.89052	34	1.37476
2	M3	T	27	42	48.3	1.85	110	4.52	389	20.62	499	25.14	547.3	26.99	16.6333	1.87256	43.8	1.47184
3	M3	T	19	40	64.83	2.72	146	7.99	497	25.4	643	33.39	707.83	36.11	21.4333	1.79896	29.2	1.44272
4	M3	T	20	45	34.27	1.41	106	5.28	239	13.14	345	18.42	379.27	19.83	11.5	2.43246	48	1.51068
5	M3	T	20	40	24.21	1.33	66	3.81	165	10.52	231	14.33	255.21	15.66	7.7	2.18672	22.2	1.45243
6	M3	T	21	50	57.83	2.67	193	8.41	478	48.99	671	57.4	728.83	60.07	22.3667	2.26549	56.1	1.44272
7	M3	T	19	45	32.86	1.49	98	4.15	221	12.85	319	17	351.86	18.49	10.6333	1.84762	33.4	1.14175
8	M3	T	23	51	54.25	2.36	160	9.47	349	21.04	509	30.51	563.25	32.87	16.9667	2.71044	23.7	1.53981
9	M3	T	21	52	35.83	1.41	117	4.8	239	14.04	356	18.84	391.83	20.25	11.8667	1.86131	25.2	1.43301
10	M3	T	18	47	28.68	0.96	94	4.45	197	11.48	291	15.93	319.68	16.89	9.7	2.0739	27.8	1.38447

## Sheet: Legend
		item		Definition
		1	Rp	Number of repetition in treatment
		2	NFT	Type of Nutrient Film Technique (NFT) system: module I (M1), module II (M2) and module III (M3)
		3	cv.	Lettuce (Lactuca sativa L.) cultivars Starfighter (S) or Tropicana (T)
		4	root length	Length of the roots measured in centimeters (cm)
		5	plant height	Height of the plants measured in centimeters (cm)
		6	FW_roots	Fresh weight of the roots measured in grams (g)
		7	DW_roots	Dry weight of the roots measured in grams (g)
		8	FW_stems	Fresh weight of the stems measured in grams (g)
		9	DW_stems	Dry weight of the stems measured in grams (g)
		10	FW_leaves	Fresh weight of the leaves measured in grams (g)
		11	DW_leaves	Dry weight of the leaves measured in grams (g)
		12	FW_heads	Fresh weight of the heads measured in grams (g)
		13	DW_heads	Dry weight of the heads measured in grams (g)
		14	FW_total	Fresh weight of the plants measured in grams (g)
		15	DW_total	Dry weight of the plants measured in grams (g)
		16	Yield	Yield of the plants quantified in kilograms per square meter (kg·m-2)
		17	Total chlorophyll	Total chlorophyll content quantified in miligrams per gram (mg·g-1)
		18	SPAD	SPAD index units registered in young leaves using the portable meter SPAD 502-Plus
		19	NR	Nitrate reductase enzimatic activity quantified in micromoles of nitrites per hour per gram (μmol NO2-·h-1·g-1)
