# Supplementary material for: Enhancing the growth, yield and physiological response of two lettuce (Lactuca sativa L.) cultivars through NFT system optimization
Source: Front Plant Sci. 2025 Aug 5;16:1639002. doi: 10.3389/fpls.2025.1639002 (PMC12361213; doi:10.3389/fpls.2025.1639002)
Supplement: Supplementary file 1 [file SupplementaryFile1.zip › Supplementary Material/Table 4.XLSX]

## Sheet: PPFD
Date	Control (μmol·m-2·s-1)	Module I (μmol·m-2·s-1)									Module II (μmol·m-2·s-1)									Module III (μmol·m-2·s-1)
		Quadrant 1	Quadrant 2	Quadrant 3	Quadrant 4	Quadrant 5	Quadrant 6	Quadrant 7	Quadrant 8	Quadrant 9	Quadrant 1	Quadrant 2	Quadrant 3	Quadrant 4	Quadrant 5	Quadrant 6	Quadrant 7	Quadrant 8	Quadrant 9	Quadrant 1	Quadrant 2	Quadrant 3	Quadrant 4	Quadrant 5	Quadrant 6	Quadrant 7	Quadrant 8	Quadrant 9
2021-03-06	901	573	567	591	532	548	564	512	544	576	582	567	572	574	616	565	495	576	592	572	586	597	554	572	581	480	435	492
2021-03-11	992	536	624	583	557	591	626	563	576	578	604	621	632	617	645	609	614	589	594	619	617	611	613	560	618	539	517	596
2021-03-13	983	596	616	637	555	610	594	554	569	571	602	562	599	617	621	597	616	609	613	612	597	584	613	589	574	580	565	590
2021-03-16	930	512	545	551	516	532	559	495	529	542	555	576	566	567	604	555	568	549	544	535	580	539	518	524	514	534	538	529
2021-03-22	954	562	556	596	538	540	529	518	518	513	570	535	573	583	624	542	541	578	554	578	535	569	523	542	522	555	541	529
2021-03-23	902	594	581	573	528	544	552	465	527	574	585	556	578	532	623	577	552	527	547	583	610	574	556	569	515	545	506	550
Average	943.667	562.167	581.5	588.5	537.667	560.833	570.667	517.833	543.833	559	583	569.5	586.667	581.667	622.167	574.167	564.333	571.333	574	583.167	587.5	579	562.833	559.333	554	538.833	517	547.667
